# Supplementary material for: Prenatal maternal stress and wheeze in children: novel insights into epigenetic regulation
Source: Sci Rep. 2016 Jun 28;6:28616. doi: 10.1038/srep28616 (PMC4923849; doi:10.1038/srep28616)
Supplement: Supplementary Information [file srep28616-s2.xls]

## Sheet: DMRS_children_coverage
chr	start	end	width	n	meanDiffSmooth	score2.meanSmooth	score0.meanSmooth	tstat.sd	direction	meanMethRaw.score0	meanMethRaw.score2	meanMethDelta.score2-score0	SAM.dstat	SAMp.value	Annotation	Distance.to.TSS	Nearest.PromoterID	Gene.Name	Gene.Alias	Gene.Description	Gene.Type	RefSeq_within_range	EntrezIDs_within_range	Symbols_within_range	target_gene	gDMR	ngDMR	matches450k	mean.cov.LMCS00_008c	mean.cov.LMCS00_019c	mean.cov.LMCS00_020c	mean.cov.LMCS00_021c	mean.cov.LMCS00_023c	mean.cov.LMCS00_049c	mean.cov.LMCS00_046c	mean.cov.LMCS00_047c	mean.cov.LMCS00_048c	mean.cov.LMCS00_030c
chr1	760495	760558	64	3	0.17464	0.45147	0.276831	0.0338954	hyper	0.378443	0.52028	0.141837	1.56684	0.0294517	Intergenic	2375	NR_024321	LINC00115	NCRNA00115	long intergenic non-protein coding RNA 115	miscRNA				LINC00115	TRUE		0	21.3333	23.3333	25.3333	18.3333	18.3333	17.6667	11.6667	24.6667	23.3333	23
chr1	1085721	1085817	95	5	0.138565	0.676736	0.538171	0.0267022	hyper	0.468739	0.645987	0.177248	2.4214	0.00290153	Intergenic	13371	NR_038869	LOC254099	-	uncharacterized LOC254099	miscRNA				LOC254099		TRUE	0	14.8	13.6	15.8	11	12.6	16.2	3.2	12.4	20.4	11.6
chr1	1411739	1411876	136	8	0.132668	0.675341	0.542673	0.026075	hyper	0.552329	0.718206	0.165877	1.39941	0.0462577	intron (NM_031921, intron 1 of 15)	4643	NM_031921	ATAD3B	AAA-TOB3|TOB3	ATPase family, AAA domain containing 3B	protein-coding	NM_031921	83858	ATAD3B	ATAD3B		TRUE	0	9.625	13	14.125	12.875	18.875	8.375	8.625	14.5	10.875	12.375
chr1	2524152	2524403	250	12	-0.198671	0.44222	0.640892	0.0333327	hypo	0.653048	0.444542	-0.208506	-2.21507	0.00508796	exon (NM_033467, exon 20 of 24)	6088	NM_001195740	FAM213B	C1orf93	family with sequence similarity 213, member B	protein-coding	NM_033467	79258	MMEL1	FAM213B		TRUE	0	15.8333	12.9167	20.1667	15.9167	11.25	13.9167	13.75	19.25	17.4167	12.25
chr1	3050201	3050337	135	4	-0.126451	0.640387	0.766838	0.0255505	hypo	0.817272	0.666899	-0.150373	-1.87222	0.0123372	intron (NM_199454, intron 1 of 16)	5729	NR_036215	MIR4251	-	microRNA 4251	miscRNA	NM_199454;NM_022114	63976	PRDM16	MIR4251		TRUE	0	18.75	13.25	15.25	17.75	20.75	9.25	15.25	9	22.25	22.75
chr1	4660104	4660345	242	18	0.187015	0.663634	0.476619	0.0379298	hyper	0.463158	0.684963	0.221805	2.03576	0.00812429	Intergenic	-54880	NM_001042478	AJAP1	MOT8|RP3-426F10.1|SHREW-1|SHREW1	adherens junctions associated protein 1	protein-coding				AJAP1	TRUE		1	13.3889	12.8889	14.7222	10.5	13.3333	11.4444	5.72222	13.1667	15.8889	9.38889
chr1	4919981	4920293	313	3	0.322073	0.816057	0.493984	0.0485041	hyper	0.470512	0.816786	0.346274	1.87276	0.0123258	Intergenic	205032	NM_018836	AJAP1	MOT8|RP3-426F10.1|SHREW-1|SHREW1	adherens junctions associated protein 1	protein-coding				AJAP1	TRUE		0	15.6667	26.3333	19	11.3333	28.3333	7	18.3333	28.6667	9.33333	13.3333
chr1	6172799	6172876	78	3	0.154896	0.878032	0.723135	0.0285033	hyper	0.60912	0.812393	0.203273	2.02507	0.00832305	intron (NM_015557, intron 34 of 41)	66664	NM_001199863	KCNAB2	AKR6A5|HKvbeta2|HKvbeta2.1|HKvbeta2.2|KCNA2B|KV-BETA-2	potassium voltage-gated channel, shaker-related subfamily, beta member 2	protein-coding	NM_015557	26038	CHD5	KCNAB2	TRUE		0	17.3333	20.6667	16	17	17	13.6667	6.66667	15.3333	18	15.6667
chr1	9448994	9449129	136	3	-0.179131	0.585994	0.765125	0.0360407	hypo	0.680628	0.394541	-0.286086	-1.43278	0.0424263	Intergenic	96121	NM_025106	SPSB1	SSB-1|SSB1	splA/ryanodine receptor domain and SOCS box containing 1	protein-coding				SPSB1	TRUE		0	18	18	23.6667	18	26.3333	21.6667	10	17.3333	16.6667	20.6667
chr1	9767209	9767264	54	3	0.156428	0.538517	0.382089	0.0323157	hyper	0.317147	0.479336	0.16219	1.82842	0.0139822	intron (NM_005026, intron 2 of 23)	-52592	NR_027045	C1orf200	-	chromosome 1 open reading frame 200	miscRNA	NM_005026	5293	PIK3CD	C1orf200		TRUE	0	25	28	22.3333	24.6667	25.3333	25	23	33.3333	29	22
chr1	11493701	11493975	273	4	0.217401	0.705867	0.488465	0.0318553	hyper	0.540727	0.708817	0.16809	1.7016	0.0199772	Intergenic	-45458	NM_020780	PTCHD2	DISP3	patched domain containing 2	protein-coding				PTCHD2		TRUE	0	18	17.25	23.5	16.25	22	21.25	19.25	27.25	22.75	23.5
chr1	12570825	12571010	184	3	0.143303	0.686558	0.543255	0.0302315	hyper	0.565808	0.721506	0.155698	1.5736	0.0288965	3' UTR (NM_015378, exon 70 of 70)	3617	NR_003022	SNORA59B	ACA59	small nucleolar RNA, H/ACA box 59B	snoRNA	NM_018156;NM_015378	55187	VPS13D	SNORA59B;TNFRSF8;PRAMEF10;PRAMEF4;PRAMEF6		TRUE	0	24	25	24.3333	23.6667	23.3333	20	17	20	27	18.3333
chr1	12592211	12592293	83	4	-0.199749	0.522746	0.722495	0.0309597	hypo	0.649191	0.452865	-0.196326	-1.42429	0.0433882	Intergenic	24952	NR_003022	SNORA59B	ACA59	small nucleolar RNA, H/ACA box 59B	snoRNA				DHRS3	TRUE		0	30	29.25	28.5	17.75	27	26.5	21	22.75	22.25	17.25
chr1	12621368	12621440	73	3	-0.246049	0.613429	0.859478	0.0333262	hypo	0.858527	0.585806	-0.272722	-1.74711	0.0175874	Intergenic	54104	NR_003022	SNORA59B	ACA59	small nucleolar RNA, H/ACA box 59B	snoRNA				SNORA59B	TRUE		0	17.6667	12.6667	21	18.6667	15	14.3333	13	13.6667	20	15.3333
chr1	15113772	15113800	27	3	0.209703	0.852512	0.642809	0.0347265	hyper	0.63201	0.812502	0.180492	1.92263	0.0108408	intron (NM_015209, intron 1 of 7)	-136840	NM_001018000	KAZN	KAZ	kazrin, periplakin interacting protein	protein-coding	NM_015209;NM_201628	23254	KAZN	KAZN		TRUE	0	26.6667	29.6667	30.6667	19.3333	19.6667	20.3333	23.3333	37.6667	25	22.6667
chr1	15814165	15814474	310	4	0.224674	0.936865	0.712191	0.0357804	hyper	0.703672	0.939429	0.235757	2.44304	0.0027279	intron (NM_015849, intron 7 of 7)	11724	NM_015849	CELA2B	ELA2B	chymotrypsin-like elastase family, member 2B	protein-coding	NM_015849	51032	CELA2B	CELA2B	TRUE		0	20.5	22.75	20	19	20.75	26.75	13.5	23.5	23.5	19.75
chr1	16163388	16163399	10	3	0.168349	0.523789	0.355441	0.0333514	hyper	0.433522	0.671662	0.23814	1.63798	0.0239022	non-coding (NR_024279, exon 2 of 2)	-10966	NM_015001	SPEN	HIAA0929|MINT|RBM15C|SHARP	spen homolog, transcriptional regulator (Drosophila)	protein-coding	NR_024279	729614	FLJ37453	FBLIM1;ZBTB17		TRUE	0	8.66667	15.6667	8.33333	7.66667	17.6667	12.3333	10.3333	13.6667	21.6667	12.3333
chr1	19401215	19401405	189	9	0.185576	0.58594	0.400363	0.0316057	hyper	0.417703	0.635134	0.217431	2.46206	0.00260681	3' UTR (NM_020765, exon 106 of 106)	-118483	NM_001136265	IFFO2	-	intermediate filament family orphan 2	protein-coding	NM_020765	23352	UBR4	IFFO2		TRUE	0	14.8889	11.7778	17	7.44444	16	15.8889	12.6667	13.8889	21.2222	11.6667
chr1	19629252	19629286	35	3	0.176522	0.968572	0.792051	0.0313955	hyper	0.790256	0.974071	0.183816	2.26385	0.00443454	TTS (NM_003689)	-7039	NR_037847	LOC100506730	-	uncharacterized LOC100506730	miscRNA	NM_003689	8574	AKR7A2	LOC100506730;PQLC2;AKR7A2;PQLC2;AKR7A2	TRUE		0	22.6667	18.6667	19.6667	20	20.6667	20	18.6667	25.6667	24.3333	20.3333
chr1	21795420	21795615	196	3	0.164618	0.381816	0.217197	0.0346112	hyper	0.287375	0.552584	0.265209	2.1557	0.00592186	intron (NM_001256416, intron 3 of 14)	28935	NM_001256416	NBPF3	AE2	neuroblastoma breakpoint family, member 3	protein-coding	NR_046176;NM_032264;NM_001256417;NM_001256416	84224	NBPF3	NBPF3	TRUE		0	20.3333	21	24.3333	24.3333	30.3333	23.3333	24.3333	26	28	28
chr1	21817025	21817084	60	3	0.205146	0.860117	0.654971	0.0351241	hyper	0.668456	0.850571	0.182115	1.83923	0.0135093	Intergenic	-18803	NM_001127501	ALPL	AP-TNAP|APTNAP|HOPS|TNAP|TNSALP	alkaline phosphatase, liver/bone/kidney	protein-coding				ALPL	TRUE		0	27.6667	25.3333	17.3333	21	23	15.3333	18.3333	30.3333	32	25.3333
chr1	23219942	23220025	84	3	0.286343	0.76312	0.476777	0.0348567	hyper	0.663334	0.847684	0.18435	1.66141	0.0224309	intron (NM_017449, intron 7 of 15)	-30265	NR_036214	MIR4253	-	microRNA 4253	miscRNA	NM_004442;NM_017449;NM_001309193;NM_001309192	2048	EPHB2	C1orf213	TRUE		0	28	25.3333	27.6667	20.3333	31	26.3333	30.6667	29.3333	26	25
chr1	23763449	23763768	318	25	0.184049	0.510332	0.326283	0.0367304	hyper	0.33167	0.5501	0.218431	2.44364	0.00272333	intron (NM_017707, intron 14 of 24)	-12347	NM_003196	TCEA3	TFIIS|TFIIS.H	transcription elongation factor A (SII), 3	protein-coding	NM_017707;NM_001143778	55616	ASAP3	TCEA3		TRUE	1	11.76	11.76	11.72	8.44	11.6	12.76	8.4	10.4	14.72	12.48
chr1	24421909	24421949	41	3	0.170278	0.748712	0.578434	0.0350346	hyper	0.577763	0.79245	0.214688	1.61904	0.0253278	intron (NM_152372, intron 8 of 36)	16736	NM_152372	MYOM3	RP11-293P20.1	myomesin 3	protein-coding	NM_152372	127294	MYOM3	MYOM3	TRUE		0	14.6667	17.3333	19.3333	8.33333	20.6667	18	17.3333	14	12.3333	15.6667
chr1	26274154	26274274	121	3	-0.138441	0.705172	0.843613	0.0270231	hypo	0.797216	0.628464	-0.168752	-1.37396	0.0496048	Intergenic	-40846	NM_203399	STMN1	C1orf215|LAP18|Lag|OP18|PP17|PP19|PR22|SMN	stathmin 1	protein-coding				MIR3917;STMN1	TRUE		0	25.3333	14.6667	19.3333	20.6667	18	20.6667	13	18	26.6667	18.3333
chr1	27247744	27247830	85	4	0.127386	0.444318	0.316932	0.0248584	hyper	0.335282	0.454538	0.119257	1.49376	0.0359767	promoter-TSS (NM_006600)	-427	NM_006600	NUDC	HNUDC|MNUDC|NPD011	nuclear distribution C homolog (A. nidulans)	protein-coding				GPATCH3;ARID1A;GPN2;GPATCH3;NR0B2;FAM46B;GPATCH3;TRNP1;GPN2;TRNP1		TRUE	1	25	23.5	22	17.5	25.25	30.75	18.25	32.5	25	21
chr1	30158670	30158843	174	3	0.220264	0.850178	0.629914	0.0323781	hyper	0.488456	0.754841	0.266385	2.34868	0.00351154	Intergenic	595729	NM_001195001	PTPRU	FMI|PCP-2|PTP|PTP-J|PTP-PI|PTP-RO|PTPPSI|PTPRO|PTPU2|R-PTP-PSI|R-PTP-U|hPTP-J	protein tyrosine phosphatase, receptor type, U	protein-coding				PTPRU	TRUE		0	19.3333	16.3333	20	18.3333	26	22	14.6667	22.3333	21.6667	17.6667
chr1	33642650	33642738	87	3	0.194499	0.73173	0.53723	0.0327964	hyper	0.390476	0.65779	0.267313	1.59226	0.0274023	intron (NM_018207, intron 1 of 4)	4978	NM_018207	TRIM62	DEAR1	tripartite motif containing 62	protein-coding	NM_018207	55223	TRIM62	ZNF362;TRIM62		TRUE	0	29.6667	13.3333	20	20.3333	24.3333	20.3333	15.6667	17.3333	20.6667	17
chr1	34038849	34038943	95	3	0.299722	0.86823	0.568509	0.0352047	hyper	0.477459	0.888221	0.410762	2.70356	0.00135253	intron (NM_052896, intron 50 of 69)	100664	NM_145238	ZSCAN20	KOX29|ZFP-31|ZNF31|ZNF360	zinc finger and SCAN domain containing 20	protein-coding	NM_001281956;NM_052896	114784	CSMD2	ZSCAN20	TRUE		0	30.3333	22	26	22.3333	30.6667	26	26.3333	27.6667	31.6667	28.6667
chr1	38453029	38453051	21	3	0.162766	0.674273	0.511507	0.0334254	hyper	0.42713	0.719031	0.291901	2.0411	0.00801005	intron (NM_006802, intron 4 of 16)	2722	NM_006802	SF3A3	PRP9|PRPF9|SAP61|SF3a60	splicing factor 3a, subunit 3, 60kDa	protein-coding	NM_006802	10946	SF3A3	INPP5B;UTP11L		TRUE	0	32.3333	14	19.6667	12	26	25.6667	24	19	22	16.3333
chr1	40393298	40393335	36	3	0.180862	0.466129	0.285268	0.0367621	hyper	0.236045	0.42553	0.189485	1.95728	0.00992918	Intergenic	-25629	NM_001033082	MYCL1	LMYC|MYCL|bHLHe38	v-myc myelocytomatosis viral oncogene homolog 1, lung carcinoma derived (avian)	protein-coding				MYCL1		TRUE	0	15.3333	16.6667	18.6667	20.3333	33	20	21.3333	23	23	28.3333
chr1	40547854	40547952	99	6	-0.240122	0.465294	0.705416	0.0366481	hypo	0.72754	0.447769	-0.279771	-2.43083	0.00281243	intron (NM_000310, intron 5 of 8)	15239	NM_001142604	PPT1	CLN1|INCL|PPT	palmitoyl-protein thioesterase 1	protein-coding	NM_001142604;NM_000310	5538	PPT1	CAP1	TRUE		0	20.5	15.8333	21.6667	18	16	17.8333	10.3333	19	18.8333	23.6667
chr1	42076606	42076729	124	3	-0.325556	0.45195	0.777506	0.0316955	hypo	0.758944	0.418683	-0.340261	-2.62447	0.00163582	intron (NM_001127714, intron 2 of 7)	-126324	NM_001956	EDN2	ET2|PPET2	endothelin 2	protein-coding	NM_001127714;NM_024503	59269	HIVEP3	EDN2	TRUE		0	30.3333	19.6667	27.3333	14.6667	20.3333	17	16.3333	32.6667	25.3333	23.6667
chr1	45062806	45063083	278	3	0.196562	0.880548	0.683986	0.0336461	hyper	0.693905	0.864676	0.17077	1.93862	0.0104432	intron (NM_018150, intron 2 of 14)	51780	NR_049849	MIR5584	-	microRNA 5584	miscRNA	NM_018150	55182	RNF220	MIR5584	TRUE		0	22.6667	18.3333	31	21.6667	25.3333	24	15	25.6667	23	25.3333
chr1	45088355	45088630	276	3	0.282629	0.933417	0.650788	0.0380459	hyper	0.72316	0.908267	0.185107	1.49768	0.0355769	intron (NM_018150, intron 4 of 14)	51606	NM_024587	TMEM53	NET4	transmembrane protein 53	protein-coding	NM_018150	55182	RNF220	ERI3;RNF220;BEST4;EIF2B3	TRUE		0	29.6667	14	21	20.3333	18.6667	22.6667	16.3333	24	23.3333	23
chr1	45958346	45958386	41	3	0.135972	0.652344	0.516372	0.029406	hyper	0.526861	0.690771	0.16391	1.56215	0.0298309	Intergenic	-1526	NM_007170	TESK2	-	testis-specific kinase 2	protein-coding				CCDC163P;MMACHC;AKR1A1;TOE1;MUTYH;PRDX1;HECTD3;PRDX1	TRUE		0	13.3333	15.3333	19	9	9	18.6667	10.3333	11	16.6667	8.66667
chr1	53545644	53545761	118	3	0.156418	0.767139	0.61072	0.0277947	hyper	0.514713	0.67002	0.155307	1.76552	0.0166096	intron (NM_001199080, intron 10 of 12)	17818	NM_001199081	PODN	PCAN|SLRR5A	podocan	protein-coding	NM_001199082;NM_001199080;NM_001199081;NM_153703	127435	PODN	PODN	TRUE		0	13.3333	14.3333	13.3333	14	17	13.3333	10.3333	14.3333	11	12.6667
chr1	53821920	53822101	182	3	0.236536	0.873075	0.636539	0.0371618	hyper	0.707055	0.884398	0.177342	1.86383	0.0126525	Intergenic	-28190	NM_001018054	LRP8	APOER2|HSZ75190|LRP-8|MCI1	low density lipoprotein receptor-related protein 8, apolipoprotein e receptor	protein-coding				LRP8	TRUE		0	33.6667	32.3333	30.6667	26.3333	43	28	35.6667	33.3333	28	38.6667
chr1	54655562	54655893	332	4	0.198927	0.892799	0.693873	0.0312045	hyper	0.584501	0.863695	0.279194	1.7587	0.0169363	intron (NM_001031672, intron 4 of 7)	10018	NM_001031672	CYB5RL	-	cytochrome b5 reductase-like	protein-coding	NM_001031672	606495	CYB5RL	MRPL37;CYB5RL	TRUE		0	17.75	18.5	17.5	16.75	22	16.5	11.75	17.25	20.75	13.5
chr1	55281822	55282046	225	5	-0.176066	0.731936	0.908002	0.0316073	hypo	0.905322	0.709928	-0.195393	-1.73171	0.0183825	intron (NM_152607, intron 8 of 10)	10198	NM_152607	C1orf177	-	chromosome 1 open reading frame 177	protein-coding	NM_152607;NM_001110533	163747	C1orf177	C1orf177	TRUE		0	23.6	13.6	15.4	18	23.4	20.2	15	20.6	18.2	16.2
chr1	55310687	55310809	123	4	-0.222222	0.656535	0.878757	0.0320345	hypo	0.88255	0.662498	-0.220051	-1.91391	0.0110715	Intergenic	39012	NM_152607	C1orf177	-	chromosome 1 open reading frame 177	protein-coding				C1orf177	TRUE		0	16	16.75	20.5	17	20	12.25	18.25	24.25	19.25	17.75
chr1	55313012	55313159	148	3	-0.231604	0.670909	0.902513	0.0324504	hypo	0.894444	0.630763	-0.26368	-2.49569	0.00235321	Intergenic	39835	NM_014762	DHCR24	DCE|Nbla03646|SELADIN1|seladin-1	24-dehydrocholesterol reductase	protein-coding				DHCR24	TRUE		0	31	24.3333	19	24.3333	21.6667	19.3333	26	24.6667	20	25
chr1	57833867	57834051	185	4	0.207766	0.930081	0.722315	0.0383302	hyper	0.713644	0.92683	0.213186	1.64355	0.0235435	intron (NM_021080, intron 3 of 16)	-402271	NM_000066	C8B	-	complement component 8, beta polypeptide	protein-coding	NM_021080	1600	DAB1	C8B	TRUE		0	15.75	13.5	15.75	6.5	16.5	11.5	10	17.5	16	13.25
chr1	57859293	57859519	227	3	0.252446	0.929228	0.676781	0.03456	hyper	0.658321	0.916437	0.258117	1.99992	0.00887137	intron (NM_021080, intron 3 of 16)	-427718	NM_000066	C8B	-	complement component 8, beta polypeptide	protein-coding	NM_021080	1600	DAB1	C8B	TRUE		0	25.3333	24.6667	31.6667	24.3333	29.6667	23.3333	25.3333	26	29.6667	26
chr1	58857945	58858073	129	5	-0.159586	0.489395	0.648981	0.0334432	hypo	0.640026	0.470206	-0.16982	-1.82044	0.014302	Intergenic	-141798	NM_021080	DAB1	-	Dab, reelin signal transducer, homolog 1 (Drosophila)	protein-coding				TACSTD2	TRUE		1	28.8	27	22.2	21	31.2	24.4	22.8	28	27.8	26.8
chr1	58931975	58932102	128	3	0.219863	0.754776	0.534913	0.0436499	hyper	0.48349	0.715503	0.232013	1.5497	0.0308727	Intergenic	80407	NM_145243	OMA1	2010001O09Rik|DAB1|MPRP-1|YKR087C|ZMPOMA1	OMA1 zinc metallopeptidase homolog (S. cerevisiae)	protein-coding				OMA1	TRUE		0	19	13.6667	17.6667	14.6667	18.6667	19	14.6667	17	15.3333	18
chr1	62476623	62476830	208	4	-0.156801	0.736697	0.893499	0.0319051	hypo	0.907403	0.747258	-0.160145	-1.79026	0.0155495	intron (NM_176877, intron 28 of 42)	-183747	NM_001164835	L1TD1	ECAT11|RP5-1155K23.3	LINE-1 type transposase domain containing 1	protein-coding	NM_176877	10207	INADL	L1TD1	TRUE		0	26.25	25.25	24.75	23	32.25	27.25	15.75	24.75	23	21.75
chr1	63222949	63223031	83	3	0.162103	0.850368	0.688265	0.0344204	hyper	0.590559	0.826774	0.236215	1.46217	0.0391341	Intergenic	-26787	NM_178221	ATG4C	APG4-C|APG4C|AUTL1|AUTL3	autophagy related 4C, cysteine peptidase	protein-coding				ANGPTL3	TRUE		0	18.3333	13.6667	24.6667	16	22.3333	22	10	21.6667	24.3333	11
chr1	63577017	63577093	77	3	-0.214777	0.587414	0.802191	0.0349672	hypo	0.799829	0.582361	-0.217468	-2.13626	0.006244	Intergenic	205846	NR_038252	LINC00466	-	long intergenic non-protein coding RNA 466	miscRNA				LINC00466	TRUE		0	26	21	21.6667	22	28	30	18	21	21	30.3333
chr1	64317939	64318145	207	3	-0.203892	0.675727	0.879619	0.0314773	hypo	0.872795	0.680778	-0.192017	-2.21171	0.00513137	intron (NM_001083592, intron 1 of 6)	78352	NM_001083592	ROR1	NTRKR1|dJ537F10.1	receptor tyrosine kinase-like orphan receptor 1	protein-coding	NM_001083592;NM_005012	4919	ROR1	ROR1	TRUE		0	26.3333	15	30.3333	15	30	25	24.3333	28.6667	21.6667	23.6667
chr1	64488199	64488385	187	4	0.313415	0.925243	0.611828	0.0335871	hyper	0.581187	0.92368	0.342492	2.90032	0.000872744	intron (NM_001083592, intron 2 of 6)	-181198	NM_152489	UBE2U	RP4-636O23.1	ubiquitin-conjugating enzyme E2U (putative)	protein-coding	NM_001083592;NM_005012	4919	ROR1	UBE2U	TRUE		0	30.25	22.25	32	26	37.75	23.25	25	35.25	30	29.75
chr1	64713764	64713875	112	3	-0.189013	0.640704	0.829717	0.0363589	hypo	0.808842	0.613361	-0.19548	-1.58382	0.0281311	Intergenic	44330	NM_152489	UBE2U	RP4-636O23.1	ubiquitin-conjugating enzyme E2U (putative)	protein-coding				ROR1	TRUE		0	17	16.6667	22.3333	17	28.3333	17.6667	14.6667	26	27	20.6667
chr1	66107544	66107821	278	3	-0.167746	0.742161	0.909907	0.0318879	hypo	0.913635	0.733052	-0.180583	-1.66421	0.0222573	Intergenic	116311	NM_001198689	LEPR	CD295|LEP-R|LEPRD|OB-R|OBR	leptin receptor	protein-coding				LEPR	TRUE		0	26.3333	28	34.3333	21	44.3333	29.6667	31.3333	30	32	39.3333
chr1	66158535	66158824	290	3	-0.221977	0.683812	0.905789	0.0399068	hypo	0.891609	0.58747	-0.304138	-1.74762	0.01756	Intergenic	-99513	NM_001037341	PDE4B	DPDE4|PDE4B5|PDEIVB	phosphodiesterase 4B, cAMP-specific	protein-coding				PDE4B	TRUE		0	30.6667	34	27.3333	25.3333	33.6667	31.3333	24.3333	36.6667	24	24
chr1	68021832	68021887	56	4	0.186693	0.666093	0.479401	0.0376458	hyper	0.462034	0.678832	0.216799	1.51	0.0344026	Intergenic	-125737	NM_001018068	SERBP1	CHD3IP|HABP4L|PAI-RBP1|PAIRBP1	SERPINE1 mRNA binding protein 1	protein-coding				SERBP1	TRUE		0	22.5	16.5	22.25	16.5	23.75	16.5	17.5	23.5	20.25	24
chr1	72421493	72421580	88	4	0.257754	0.83422	0.576466	0.0440683	hyper	0.512602	0.808764	0.296162	1.53418	0.0321247	intron (NM_173808, intron 1 of 6)	-118842	NR_046218	NEGR1-IT1	-	NEGR1 intronic transcript 1 (non-protein coding)	miscRNA	NM_173808	257194	NEGR1	NEGR1-IT1	TRUE		0	29.5	36	28.5	20	25.5	23.75	30.5	30	32	29.75
chr1	73852583	73852625	43	3	0.224668	0.741938	0.51727	0.0424105	hyper	0.511509	0.742442	0.230933	1.96961	0.0095979	Intergenic	811267	NM_001105659	LRRIQ3	LRRC44	leucine-rich repeats and IQ motif containing 3	protein-coding				LRRIQ3	TRUE		0	34	32.6667	30.3333	23.6667	37.3333	40	25.6667	23	29.6667	43
chr1	73988019	73988231	213	4	0.352186	0.91653	0.564344	0.0453142	hyper	0.6639	0.923186	0.259286	2.2411	0.00468357	Intergenic	675746	NM_001105659	LRRIQ3	LRRC44	leucine-rich repeats and IQ motif containing 3	protein-coding				LRRIQ3	TRUE		0	29.25	26.5	31	24.25	34.5	25.5	32.5	31.25	26	30.25
chr1	75171002	75171327	326	3	-0.168918	0.72496	0.893878	0.0339068	hypo	0.882807	0.744996	-0.137811	-1.45094	0.0404752	TTS (NM_001889)	-27671	NM_001162916	TYW3	C1orf171	tRNA-yW synthesizing protein 3 homolog (S. cerevisiae)	protein-coding	NM_001130042;NM_001134759;NM_001889;NM_001130043	1429	CRYZ	TYW3	TRUE		0	36.6667	31.3333	34	25.6667	38	37.6667	26.6667	31.3333	42.6667	36
chr1	76019663	76019733	71	3	0.244118	0.65976	0.415642	0.0429073	hyper	0.392767	0.661772	0.269004	1.84354	0.0133333	intron (NM_001130058, intron 1 of 23)	57101	NM_001130058	SLC44A5	CTL5	solute carrier family 44, member 5	protein-coding	NM_152697;NM_001130058	204962	SLC44A5	SLC44A5	TRUE		0	27.6667	23.3333	24.3333	18.6667	24.6667	25.6667	25.3333	23	18	30.6667
chr1	76149592	76149800	207	4	0.198079	0.431833	0.233754	0.0361553	hyper	0.235323	0.448118	0.212795	1.66439	0.0222413	Intergenic	-40348	NM_000016	ACADM	ACAD1|MCAD|MCADH	acyl-CoA dehydrogenase, C-4 to C-12 straight chain	protein-coding				ACADM		TRUE	0	33	32	30.5	31.5	35.75	31.75	21.5	28.75	23	29.25
chr1	76245560	76245856	297	3	0.232165	0.813807	0.581642	0.0373203	hyper	0.430808	0.770409	0.3396	2.84564	0.000993831	Intergenic	-6171	NM_004582	RABGGTB	GGTB	Rab geranylgeranyltransferase, beta subunit	protein-coding				RABGGTB	TRUE		0	29.6667	26.6667	33.6667	23.6667	31	29.3333	28.6667	27.6667	38.3333	32.3333
chr1	76369745	76369900	156	3	-0.24491	0.603716	0.848626	0.0351976	hypo	0.869043	0.651438	-0.217605	-2.35498	0.00346128	intron (NM_002440, intron 19 of 19)	28293	NM_080868	ASB17	Asb-17	ankyrin repeat and SOCS box containing 17	protein-coding	NM_002440	4438	MSH4	ASB17	TRUE		0	34.6667	34.6667	30.3333	26	36	37.6667	32.3333	28.6667	30.3333	27.6667
chr1	82692339	82692704	366	7	-0.228048	0.423958	0.652006	0.037985	hypo	0.655423	0.427348	-0.228075	-1.58248	0.0282317	Intergenic	426440	NM_012302	LPHN2	CIRL2|CL2|LEC1|LPHH1	latrophilin 2	protein-coding				LPHN2	TRUE		0	25.8571	28	21.5714	21.4286	32.5714	30.5714	19.5714	30.2857	28.4286	29
chr1	82745959	82746206	246	3	-0.226539	0.529886	0.756425	0.0384028	hypo	0.728549	0.460359	-0.26819	-1.641	0.0236989	Intergenic	480000	NM_012302	LPHN2	CIRL2|CL2|LEC1|LPHH1	latrophilin 2	protein-coding				LPHN2		TRUE	0	27.6667	27.6667	35.6667	21.6667	35	27	22.6667	35.3333	33.3333	25.3333
chr1	83021530	83021715	184	3	0.245084	0.748589	0.503505	0.0385255	hyper	0.507196	0.761429	0.254233	1.77205	0.0163788	Intergenic	755540	NM_012302	LPHN2	CIRL2|CL2|LEC1|LPHH1	latrophilin 2	protein-coding				LPHN2		TRUE	0	25.6667	24	24.3333	20.6667	38.6667	23.6667	24.6667	25.6667	31.3333	20.6667
chr1	86438326	86438473	146	3	-0.209034	0.302436	0.51147	0.0407834	hypo	0.511211	0.273321	-0.23789	-1.52815	0.0326891	intron (NM_152890, intron 20 of 59)	183722	NM_152890	COL24A1	-	collagen, type XXIV, alpha 1	protein-coding	NM_152890	255631	COL24A1	COL24A1		TRUE	0	20.3333	28	28.3333	29	29	26	23.3333	29.6667	30	33.6667
chr1	87599635	87599695	61	3	0.198184	0.682995	0.48481	0.0297892	hyper	0.4528	0.651672	0.198872	1.66152	0.022424	non-coding (NR_026986, exon 3 of 3)	2056	NR_026985	LOC339524	-	uncharacterized LOC339524	miscRNA	NR_026989;NR_026988;NR_026987;NR_026986;NR_026985	339524	LINC01140	LOC339524	TRUE		0	29.6667	25.6667	28.6667	14.6667	15.6667	19	21	25.6667	32.6667	27.3333
chr1	87608362	87608631	268	3	0.22225	0.772901	0.550651	0.0428731	hyper	0.523583	0.720664	0.197081	1.92489	0.0107562	intron (NR_026989, intron 2 of 2)	10887	NR_026985	LOC339524	-	uncharacterized LOC339524	miscRNA	NR_026989	339524	LINC01140	LOC339524		TRUE	0	29.6667	30.3333	27	31.3333	29.6667	29	23	28.3333	27.6667	26.3333
chr1	87898604	87899048	445	5	0.174118	0.899977	0.72586	0.030873	hyper	0.734296	0.909866	0.17557	1.42005	0.0438725	Intergenic	-61488	NR_038324	LOC100505768	-	uncharacterized LOC100505768	miscRNA				LOC100505768	TRUE		0	29	25.6	27.2	27.6	32	29.4	27.2	28.8	34.4	31.6
chr1	88001105	88001497	393	3	-0.207444	0.654397	0.861841	0.0326014	hypo	0.851204	0.618493	-0.23271	-1.4128	0.0447247	Intergenic	-163963	NR_038324	LOC100505768	-	uncharacterized LOC100505768	miscRNA				LOC100505768	TRUE		0	38.6667	26.6667	32.3333	24.3333	29.6667	23.6667	30	29.6667	29	35.3333
chr1	91854297	91854387	91	3	-0.232461	0.493908	0.726369	0.0392976	hypo	0.708949	0.493563	-0.215386	-1.57918	0.0285355	intron (NM_001017975, intron 4 of 38)	16084	NM_001017975	HFM1	MER3|RP11-539G11.1|SEC63D1|Si-11|Si-11-6|helicase	HFM1, ATP-dependent DNA helicase homolog (S. cerevisiae)	protein-coding	NM_001017975	164045	HFM1	HFM1	TRUE		0	24.6667	25.6667	27.6667	23.3333	21.6667	25.6667	22.3333	25.3333	29	21
chr1	94314710	94314915	206	3	-0.217325	0.623117	0.840442	0.0410453	hypo	0.822005	0.574983	-0.247022	-1.42179	0.0436852	Intergenic	-2107	NM_001261408	BCAR3	NSP2|SH2D3B	breast cancer anti-estrogen resistance 3	protein-coding				MIR760;BCAR3;DNTTIP2;DNTTIP2;DNTTIP2;GCLM	TRUE		0	24	23	20.6667	20.6667	18.6667	18.3333	19.6667	24	24.3333	26
chr1	95162183	95162267	85	5	0.311266	0.857936	0.546671	0.0553868	hyper	0.557832	0.810704	0.252872	1.47935	0.0373566	Intergenic	-123673	NM_001258343	SLC44A3	CTL3	solute carrier family 44, member 3	protein-coding	NR_104131	101928079	LINC01057	SLC44A3	TRUE		0	15	19	21.4	24.8	17.2	18	19.6	19.8	24.2	18
chr1	97026027	97026070	44	3	0.193755	0.709178	0.515423	0.037758	hyper	0.373028	0.562147	0.189118	1.61991	0.0252707	Intergenic	-161126	NM_021190	PTBP2	PTB|PTBLP|brPTB|nPTB|nPTB5|nPTB6|nPTB7|nPTB8	polypyrimidine tract binding protein 2	protein-coding				PTBP2	TRUE		1	31.6667	29	25	27.6667	28.3333	27.6667	21.6667	21.6667	22.3333	31.6667
chr1	102607446	102607562	117	3	-0.226004	0.674605	0.900609	0.0362213	hypo	0.8984	0.593403	-0.304997	-2.32959	0.00368289	Intergenic	-144714	NM_058170	OLFM3	NOE3|NOELIN3|NOELIN3_V1|NOELIN3_V2|NOELIN3_V3|NOELIN3_V4|NOELIN3_V5|NOELIN3_V6|OPTIMEDIN	olfactomedin 3	protein-coding				OLFM3	TRUE		0	39.3333	33.6667	35.6667	35.6667	37.3333	25.3333	26	49	30	35.6667
chr1	106852863	106853217	355	4	0.25106	0.807468	0.556408	0.0425123	hyper	0.592791	0.825908	0.233117	1.67316	0.0216884	Intergenic	-746227	NM_018137	PRMT6	HRMT1L6	protein arginine methyltransferase 6	protein-coding				PRMT6	TRUE		0	26	24.25	30.75	26.25	32.75	34.25	22.75	34.75	28.75	28
chr1	108113681	108113865	183	3	0.404464	0.745061	0.340597	0.0393624	hyper	0.374456	0.736119	0.361663	2.6878	0.00140964	TTS (NM_001079874)	117354	NM_001079874	VAV3	-	vav 3 guanine nucleotide exchange factor	protein-coding	NM_006113;NM_001079874	10451	VAV3	VAV3		TRUE	0	36	31.3333	30	22	33.6667	32	30	24.6667	26	30.6667
chr1	108205557	108205683	127	3	0.250679	0.975153	0.724474	0.0348079	hyper	0.803133	0.978489	0.175356	3.15184	0.000520905	intron (NM_006113, intron 19 of 26)	25506	NM_001079874	VAV3	-	vav 3 guanine nucleotide exchange factor	protein-coding	NM_006113;NM_001079874	10451	VAV3	VAV3	TRUE		0	26.3333	34.6667	26	26.6667	31	30.3333	22.3333	31.3333	34.3333	38.3333
chr1	111971457	111971625	167	3	-0.226667	0.605142	0.83181	0.0353096	hypo	0.841008	0.613892	-0.227116	-2.82336	0.00103267	Intergenic	-1141	NM_002557	OVGP1	CHIT5|EGP|MUC9|OGP	oviductal glycoprotein 1, 120kDa	protein-coding				OVGP1		TRUE	1	27	20.3333	22.6667	18.6667	23.3333	20.6667	20	21	17.6667	16
chr1	111979354	111979594	241	3	-0.303029	0.540915	0.843945	0.0354768	hypo	0.840496	0.505251	-0.335245	-2.51855	0.00221384	Intergenic	-9075	NM_002557	OVGP1	CHIT5|EGP|MUC9|OGP	oviductal glycoprotein 1, 120kDa	protein-coding				DENND2D	TRUE		0	19	31	26	26.6667	35.6667	19.6667	21.6667	22.6667	24.6667	23.6667
chr1	114887236	114887318	83	3	-0.222802	0.483453	0.706255	0.0392747	hypo	0.653443	0.432228	-0.221214	-2.59497	0.00176148	Intergenic	166504	NM_015906	TRIM33	ECTO|PTC7|RFG7|TF1G|TIF1G|TIF1GAMMA|TIFGAMMA	tripartite motif containing 33	protein-coding				TRIM33;BCAS2;DENND2C	TRUE		0	22	6.33333	17	13	16.3333	14	9.66667	21.6667	16.3333	17
chr1	115377468	115377755	288	3	-0.312559	0.515081	0.827639	0.0338017	hypo	0.831376	0.521339	-0.310037	-1.70133	0.0199817	Intergenic	-19843	NM_003176	SYCP1	CT8|HOM-TES-14|SCP1	synaptonemal complex protein 1	protein-coding				CSDE1	TRUE		0	24.3333	22.3333	24	22.3333	34	24.6667	22.6667	24.3333	30.3333	25
chr1	115690483	115690603	119	9	0.182772	0.462538	0.279766	0.0348926	hyper	0.248934	0.455707	0.206773	1.69476	0.0203793	Intergenic	-58421	NM_005725	TSPAN2	NET3|TSN2|TSPAN-2	tetraspanin 2	protein-coding				TSPAN2		TRUE	0	22.2222	19.5556	18.5556	19.1111	17.7778	20.2222	12.8889	26.5556	18.5556	21
chr1	116012164	116012371	208	3	0.265096	0.814244	0.549148	0.0337466	hyper	0.522196	0.795147	0.272952	2.28954	0.00414896	Intergenic	-131411	NM_002506	NGF	Beta-NGF|HSAN5|NGFB	nerve growth factor (beta polypeptide)	protein-coding				NGF	TRUE		0	23.6667	17	20	25.6667	29.3333	23.3333	16.6667	24.3333	26	22
chr1	119682234	119682314	81	3	0.168379	0.573992	0.405614	0.0300247	hyper	0.327311	0.52523	0.197919	2.37975	0.00325108	intron (NM_015836, intron 1 of 5)	1021	NM_201263	WARS2	TrpRS	tryptophanyl tRNA synthetase 2, mitochondrial	protein-coding	NM_201263;NM_015836	10352	WARS2	SPAG17;GAPDHP27	TRUE		0	33.6667	19	25.3333	23.3333	34.6667	23	28.6667	29.3333	25	28
chr1	121261765	121261822	56	4	0.143356	0.420982	0.277626	0.0301534	hyper	0.3224	0.516098	0.193697	2.31589	0.00380169	intron (NR_003955, intron 1 of 7)	883	NR_003955	EMBP1	-	embigin pseudogene 1	pseudo	NR_003955	647121	EMBP1	EMBP1		TRUE	0	11	17	17.5	14.5	12.5	18.25	16.5	22	18.75	10.5
chr1	144862907	144862992	84	3	0.161526	0.628175	0.466648	0.0314793	hyper	0.359234	0.553251	0.194017	1.77266	0.016356	intron (NM_001198832, intron 39 of 45)	69083	NM_001002811	PDE4DIP	CMYA2|MMGL	phosphodiesterase 4D interacting protein	protein-coding	NM_001278267;NM_001277444;NM_001198832;NM_001198834;NM_014644	9659;400818;100288142	NBPF20;NBPF9;PDE4DIP	PDE4DIP		TRUE	0	18.6667	12.6667	23.3333	14.6667	22.3333	20.6667	13.3333	13.6667	16.6667	20.3333
chr1	145947759	145947839	79	4	-0.286564	0.514861	0.801424	0.0414934	hypo	0.816548	0.662062	-0.154485	-1.492	0.0361618	Intergenic	-5179	NR_003377	PDZK1P1	-	PDZ domain containing 1 pseudogene 1	pseudo	NM_001039703;NM_001278267;NM_001302371;NR_104217	100132406;100288142;101929780	NBPF10;NBPF20;NBPF25P	PDZK1P1		TRUE	0	5.5	7.5	12.75	4.5	9.5	8.25	7.75	14	9.75	9.25
chr1	146528601	146528625	23	4	-0.332245	0.500742	0.832987	0.0390209	hypo	0.75157	0.464839	-0.286732	-2.47254	0.00252913	Intergenic	-14013	NR_024442	LOC728989	-	phosphodiesterase 4D interacting protein pseudogene	pseudo				LOC728989		TRUE	0	27.5	29	26.75	20.25	37.75	38	28.25	31.5	20.5	28
chr1	146550432	146550933	502	38	0.368341	0.448809	0.0804684	0.0673965	hyper	0.0749842	0.442738	0.367754	2.4158	0.00294266	Intergenic	-36084	NR_024442	LOC728989	-	phosphodiesterase 4D interacting protein pseudogene	pseudo				CHD1L;PRKAB2	TRUE		1	12.6579	13.2105	14.9737	15.5526	17.6053	16.0526	11.4211	18.5789	23.3684	13.8684
chr1	146552670	146553242	573	6	0.223102	0.498939	0.275837	0.0382519	hyper	0.257304	0.50695	0.249646	2.47329	0.00251999	Intergenic	-38357	NR_024442	LOC728989	-	phosphodiesterase 4D interacting protein pseudogene	pseudo				CHD1L;CHD1L;NBPF13P	TRUE		1	32	21.8333	20.8333	23.1667	23.8333	25.3333	28.5	26.5	27.3333	21.8333
chr1	146554997	146555551	555	10	0.207745	0.54984	0.342094	0.0382519	hyper	0.335207	0.535517	0.20031	1.76304	0.0167375	Intergenic	-40675	NR_024442	LOC728989	-	phosphodiesterase 4D interacting protein pseudogene	pseudo				NOTCH2;RRNAD1;ISG20L2;CHD1L;PRKAB2;FMO5;CHD1L;NBPF13P;PRKAB2;FMO5;MIR5087;PRKAB2;CHD1L;PRKAB2;CHD1L	TRUE		0	26.5	23.2	27.8	23.3	30.2	30.9	21.3	24.9	29.9	32.6
chr1	146570074	146570267	194	5	0.248304	0.59642	0.348116	0.0408341	hyper	0.323755	0.580469	0.256714	1.385	0.0480832	Intergenic	-55572	NR_024442	LOC728989	-	phosphodiesterase 4D interacting protein pseudogene	pseudo				PRKAB2	TRUE		0	21.8	18.6	27.2	20.4	19.8	21.6	13.8	20.4	26	16.2
chr1	150209239	150209249	9	3	0.130709	0.556011	0.425302	0.0264205	hyper	0.502949	0.684355	0.181406	1.68161	0.0211606	promoter-TSS (NM_030920)	-739	NM_001136478	ANP32E	LANP-L|LANPL	acidic (leucine-rich) nuclear phosphoprotein 32 family, member E	protein-coding				HIST2H2AB;HIST2H2AC;HIST2H2BE;RPRD2;APH1A;CA14;MRPS21;C1orf51;PRPF3;HIST2H2AB;HIST2H2AC;HIST2H2BE;SF3B4;OTUD7B;RPRD2;APH1A;MRPS21;PRPF3;C1orf51;RPRD2;C1orf51;APH1A;HIST2H3C;HIST2H2AA4;HIST2H2AC;HIST2H2AB;HIST2H2BE;PLEKHO1;C1orf51;APH1A;RPRD2;PRPF3;CA14		TRUE	0	38.3333	18	22.3333	17.6667	35.3333	25.6667	21	29	29.6667	33
chr1	151529901	151529939	39	3	-0.183317	0.763152	0.946469	0.0323389	hypo	0.950274	0.714911	-0.235363	-2.85809	0.000952707	intron (NM_001126337, intron 1 of 11)	11648	NR_030280	MIR554	MIRN554|hsa-mir-554	microRNA 554	miscRNA	NM_001126337;NM_001301317;NM_020127	7286	TUFT1	TUFT1;TUFT1;MIR554	TRUE		0	24.3333	18.3333	26.6667	15.6667	15.3333	17	22.6667	19.6667	21.6667	19.6667
chr1	153582203	153582484	282	6	0.206047	0.561183	0.355137	0.0330905	hyper	0.300002	0.534558	0.234557	1.78082	0.0159858	intron (NM_080388, intron 1 of 2)	3170	NM_080388	S100A16	DT1P1A7|S100F	S100 calcium binding protein A16	protein-coding	NM_080388	140576	S100A16	S100A3;S100A4;S100A2;SNAPIN;SLC27A3;INTS3;ILF2;CREB3L4;SLC39A1;S100A9;S100A4;S100A2;CREB3L4;SLC39A1	TRUE		0	23.6667	13.6667	17.6667	18	15.6667	17.3333	13.1667	22.5	18	17.6667
chr1	153590128	153590364	237	7	-0.351884	0.386697	0.738581	0.0366672	hypo	0.7362	0.389286	-0.346914	-1.55161	0.0307379	Intergenic	-1438	NM_020672	S100A14	BCMP84|S100A15	S100 calcium binding protein A14	protein-coding				S100A4;RPS27;S100A2;S100A3;S100A4;S100A2;RPS27;S100A9;S100A8;S100A7A;S100A6;S100A2;NPR1;SLC27A3	TRUE		1	20.7143	17.2857	22	11.5714	18.1429	14.2857	11.2857	22.7143	15.2857	17
chr1	154219483	154219783	299	3	0.304369	0.742777	0.438408	0.0315012	hyper	0.470973	0.748082	0.277109	1.43695	0.0419831	intron (NM_001127320, intron 11 of 24)	-25407	NM_006118	HAX1	HCLSBP1|HS1BP1|SCN3	HCLS1 associated protein X-1	protein-coding	NM_001127320;NM_014847;NM_001287816;NM_001287815	9898	UBAP2L	C1orf43;UBAP2L		TRUE	0	26.3333	23	22.3333	19.6667	33	20	24.6667	24.3333	23.6667	25.6667
chr1	154388347	154388420	72	3	0.178924	0.513614	0.334689	0.030213	hyper	0.295028	0.480285	0.185257	1.53183	0.0323486	intron (NM_181359, intron 1 of 8)	10714	NM_181359	IL6R	CD126|IL-6R-1|IL-6RA|IL6Q|IL6RA|IL6RQ|gp80	interleukin 6 receptor	protein-coding	NM_000565;NM_001206866;NM_181359	3570	IL6R	IL6R;IL6R		TRUE	0	34.6667	28.6667	26.3333	17	24	26.6667	12.6667	25.3333	25.3333	22.3333
chr1	156783291	156783323	33	5	0.159341	0.741604	0.582263	0.0324881	hyper	0.554432	0.744377	0.189945	1.52294	0.0331825	intron (NM_001161441, intron 5 of 8)	-2235	NM_001007792	NTRK1	MTC|TRK|TRK1|TRKA|Trk-A|p140-TrkA	neurotrophic tyrosine kinase, receptor, type 1	protein-coding	NM_001161444;NM_001161443;NM_001161442;NM_001161441;NM_003975	9047	SH2D2A	INSRR;NES;RRNAD1;ISG20L2;HDGF;PRCC;INSRR;RRNAD1;ISG20L2;HDGF;PRCC;INSRR;HDGF;PRCC	TRUE		0	16.2	21.6	18	13.8	17.4	21	20	18	18.4	23.4
chr1	157090669	157090906	238	4	0.246121	0.957651	0.71153	0.0336395	hyper	0.800422	0.954951	0.154528	1.58961	0.0276399	Intergenic	-7366	NR_001560	CYCSP52	HC6|HCP2	cytochrome c, somatic pseudogene 52	pseudo				ETV3;CYCSP52;ETV3;CYCSP52	TRUE		0	28.75	21.25	26.25	21.25	30	20.5	23.25	34.5	26.75	24.25
chr1	157148118	157148464	347	3	0.254953	0.799766	0.544813	0.0369448	hyper	0.621872	0.865372	0.2435	1.95616	0.00996344	Intergenic	-39908	NM_001145312	ETV3	METS|PE-1|PE1|bA110J1.4	ets variant 3	protein-coding				PRCC	TRUE		0	20.3333	19.3333	19.6667	24.3333	18.3333	24.6667	14.6667	23.6667	21.3333	17
chr1	157975546	157975636	91	4	0.163062	0.920585	0.757522	0.0305678	hyper	0.764978	0.923205	0.158227	1.96076	0.00984007	intron (NM_018240, intron 1 of 14)	12528	NM_018240	KIRREL	NEPH1	kin of IRRE like (Drosophila)	protein-coding	NM_001286349;NM_018240	55243	KIRREL	KIRREL	TRUE		0	22.5	21	17.75	7.75	17.75	11.75	15.25	17.5	16	18.5
chr1	157976478	157976565	88	3	-0.201369	0.69096	0.89233	0.0305252	hypo	0.872875	0.693578	-0.179297	-1.8396	0.0134796	intron (NM_018240, intron 1 of 14)	13459	NM_018240	KIRREL	NEPH1	kin of IRRE like (Drosophila)	protein-coding	NM_001286349;NM_018240	55243	KIRREL	KIRREL	TRUE		0	12.6667	13.3333	11.6667	19	23.3333	15.6667	5.66667	14.6667	20	21.3333
chr1	161463329	161463599	271	4	-0.296163	0.344633	0.640796	0.0487846	hypo	0.602343	0.30756	-0.294784	-1.50705	0.034679	Intergenic	-11741	NM_021642	FCGR2A	CD32|CD32A|CDw32|FCG2|FCGR2|FCGR2A1|FcGR|IGFR2	Fc fragment of IgG, low affinity IIa, receptor (CD32)	protein-coding				FCGR2A	TRUE		0	22.5	23.75	27.5	23.5	29.5	24.25	20.25	28.75	29.25	31.25
chr1	166629436	166629606	171	3	0.213204	0.586578	0.373373	0.042336	hyper	0.369177	0.566764	0.197587	1.37625	0.0493055	Intergenic	56368	NR_002925	FMO9P	-	flavin containing monooxygenase 9 pseudogene	pseudo				FMO9P	TRUE		0	28	21.3333	31.3333	26.6667	31.3333	23.3333	30.3333	24.3333	33.3333	32
chr1	166686628	166687046	419	3	0.360456	0.659115	0.298659	0.035937	hyper	0.274386	0.609063	0.334677	2.29181	0.00411698	Intergenic	113684	NR_002925	FMO9P	-	flavin containing monooxygenase 9 pseudogene	pseudo				FMO9P	TRUE		0	22	17	23.3333	21.3333	27.3333	28.3333	18.6667	25.3333	28.6667	22.6667
chr1	166699286	166699503	218	3	0.215298	0.825678	0.61038	0.0334464	hyper	0.608868	0.825704	0.216836	1.93298	0.0105483	Intergenic	-109329	NM_017542	POGK	BASS2|KRBOX2	pogo transposable element with KRAB domain	protein-coding				POGK	TRUE		0	27.6667	17.3333	16.6667	16.6667	23	15.6667	13.6667	21.3333	16	16.6667
chr1	167592448	167592551	104	3	-0.205767	0.640133	0.8459	0.0351367	hypo	0.778436	0.561696	-0.21674	-1.59703	0.0270391	Intergenic	-6974	NM_052862	RCSD1	CAPZIP|MK2S4	RCSD domain containing 1	protein-coding				RCSD1	TRUE		0	21	18	21	20	20.3333	14.3333	18.3333	17.3333	20	14.3333
chr1	167769065	167769251	185	3	0.164268	0.833206	0.668937	0.0334552	hyper	0.563322	0.786548	0.223226	1.55405	0.0305369	Intergenic	77970	NM_001146191	MPZL1	MPZL1b|PZR|PZR1b|PZRa|PZRb	myelin protein zero-like 1	protein-coding				MPZL1;GPR161		TRUE	0	24	18.3333	27.6667	15	30.6667	28	14.3333	22.6667	20.6667	23
chr1	168286739	168286842	104	3	0.170038	0.827432	0.657394	0.0353964	hyper	0.446596	0.753105	0.306509	2.72849	0.00125657	Intergenic	36513	NM_005149	TBX19	TBS19|TPIT|dJ747L4.1	T-box 19	protein-coding				TBX19	TRUE		0	17.6667	16.6667	22.3333	23.6667	23	22	17.3333	21.3333	20.6667	19.3333
chr1	168297415	168297486	72	4	0.192813	0.651721	0.458909	0.0351405	hyper	0.447176	0.641139	0.193963	1.56366	0.0297373	Intergenic	47173	NM_005149	TBX19	TBS19|TPIT|dJ747L4.1	T-box 19	protein-coding				TBX19	TRUE		0	24.5	21.25	19.75	21	26.75	17	19.75	31	24	20.5
chr1	175744965	175744993	29	4	0.168733	0.879021	0.710288	0.0367312	hyper	0.694001	0.882721	0.18872	1.97752	0.00940142	Intergenic	-32227	NM_003285	TNR	TN-R	tenascin R	protein-coding				TNR	TRUE		0	29.75	22.75	20.25	19.25	27.25	29.5	20	30.75	32.5	28.5
chr1	177325687	177326085	399	7	-0.224306	0.599263	0.82357	0.0327256	hypo	0.81643	0.59942	-0.21701	-1.82014	0.0143112	Intergenic	185253	NM_021165	FAM5B	BRINP2|DBCCR1L2|RP5-1026E2.1	family with sequence similarity 5, member B	protein-coding	NR_126001	102724661	LOC102724661	FAM5B	TRUE		0	26.4286	30.8571	28.5714	22.5714	37.8571	26.2857	30.2857	31.7143	28	26.7143
chr1	181914253	181914293	41	3	0.197894	0.883385	0.685491	0.0377404	hyper	0.641799	0.888899	0.2471	1.49864	0.0355015	Intergenic	116574	NM_001009992	ZNF648	-	zinc finger protein 648	protein-coding				ZNF648	TRUE		0	28.3333	20.6667	23.6667	24	31.3333	22.6667	19.3333	21.6667	25.3333	26.6667
chr1	182349958	182350121	164	3	-0.166313	0.516768	0.68308	0.0305808	hypo	0.673356	0.50372	-0.169636	-1.65585	0.0227827	TTS (NM_002065)	10499	NM_001033056	GLUL	GLNS|GS|PIG43|PIG59	glutamate-ammonia ligase	protein-coding	NM_001033044;NM_002065;NM_001033056	2752	GLUL	DHX9	TRUE		0	25.6667	24.3333	21	17.6667	23	22.6667	20.6667	27.3333	28.3333	17
chr1	185373463	185373714	252	12	0.248374	0.655254	0.406881	0.0388782	hyper	0.407151	0.657801	0.25065	1.71097	0.0194151	Intergenic	-69418	NR_038424	LOC100288079	-	microtubule-associated protein 1 light chain 3 beta pseudogene	pseudo				LOC100288079	TRUE		1	13.8333	13.3333	14.4167	9.66667	14.1667	14.5	7.25	12.5833	13.75	9.25
chr1	185460221	185460379	159	4	0.296355	0.710284	0.41393	0.0351366	hyper	0.346561	0.673585	0.327024	2.24962	0.00461732	Intergenic	-156129	NR_038424	LOC100288079	-	microtubule-associated protein 1 light chain 3 beta pseudogene	pseudo				LOC100288079	TRUE		0	27.25	30	31.25	24.5	31.5	25.75	22.5	31.5	27.25	23
chr1	185477148	185477214	67	3	-0.263094	0.582543	0.845637	0.0364162	hypo	0.834073	0.510228	-0.323845	-2.07873	0.00728581	Intergenic	-173010	NR_038424	LOC100288079	-	microtubule-associated protein 1 light chain 3 beta pseudogene	pseudo				LOC100288079	TRUE		0	29.3333	36	27.6667	22.6667	32.3333	26.3333	22.6667	21.6667	33.3333	30.3333
chr1	185508521	185508580	60	3	-0.232548	0.580994	0.813542	0.0409633	hypo	0.780165	0.553809	-0.226356	-1.50141	0.0352273	Intergenic	-195132	NM_031935	HMCN1	ARMD1|FBLN6|FIBL-6|FIBL6	hemicentin 1	protein-coding				HMCN1	TRUE		0	21	22.6667	23.3333	20	27.3333	24	18.6667	31	19.6667	17.6667
chr1	186924704	186924950	247	5	0.28147	0.748287	0.466817	0.0372946	hyper	0.57072	0.769544	0.198824	1.75617	0.0171053	intron (NM_024420, intron 13 of 17)	126795	NM_024420	PLA2G4A	PLA2G4|cPLA2-alpha	phospholipase A2, group IVA (cytosolic, calcium-dependent)	protein-coding	NM_024420	5321	PLA2G4A	PLA2G4A	TRUE		0	17.2	17.4	23	14.6	20.8	21	20.4	23	17.8	16.4
chr1	191111855	191112085	229	4	0.235319	0.813321	0.578002	0.0383419	hyper	0.642693	0.782331	0.139638	1.62741	0.0247498	Intergenic	517949	NR_033922	LOC440704	-	uncharacterized LOC440704	miscRNA				LOC440704		TRUE	0	25.25	29	24.75	20.75	27	21.25	20.25	25	29.25	27.75
chr1	192117496	192117669	174	4	-0.235422	0.321465	0.556887	0.0351785	hypo	0.531155	0.28028	-0.250875	-1.90228	0.0114233	Intergenic	-10009	NM_130782	RGS18	RGS13	regulator of G-protein signaling 18	protein-coding				RGS18	TRUE		0	24.25	21.5	30.25	21.75	31.5	25.75	23	30.5	26.75	29
chr1	192760174	192760446	273	4	-0.306605	0.570251	0.876856	0.0396133	hypo	0.887523	0.587696	-0.299827	-2.28062	0.00425634	Intergenic	-17859	NM_002923	RGS2	G0S8	regulator of G-protein signaling 2, 24kDa	protein-coding				RGS2	TRUE		0	28.75	28.5	29.75	17.5	29	22.5	23	28	26.5	30
chr1	199070643	199070809	167	5	-0.185445	0.72901	0.914455	0.0317792	hypo	0.927435	0.738807	-0.188629	-1.80638	0.0148412	Intergenic	-164168	NR_040073	LOC100131234	-	familial acute myelogenous leukemia related factor	miscRNA				LOC100131234	TRUE		0	26.4	20.2	22	20	32.6	27.8	17.4	28	18.8	29.6
chr1	199116429	199116608	180	3	-0.159045	0.759418	0.918463	0.0333989	hypo	0.9173	0.756649	-0.160651	-1.47396	0.0378707	Intergenic	-209961	NR_040073	LOC100131234	-	familial acute myelogenous leukemia related factor	miscRNA				LOC100131234	TRUE		0	36	27.6667	20	26.3333	38.3333	29.3333	38.6667	30	38.6667	29.3333
chr1	200156128	200156464	337	4	-0.199486	0.724859	0.924345	0.0357615	hypo	0.920531	0.79491	-0.125621	-1.38576	0.0479689	Intergenic	144343	NM_001276464	NR5A2	B1F|B1F2|CPF|FTF|FTZ-F1|FTZ-F1beta|LRH-1|LRH1|hB1F-2	nuclear receptor subfamily 5, group A, member 2	protein-coding				NR5A2	TRUE		0	7.5	12	21.5	7.5	17.5	10.5	12	13.75	18.75	10.75
chr1	201041188	201041364	175	3	-0.186584	0.601475	0.788059	0.0338585	hypo	0.722898	0.474005	-0.248893	-1.52062	0.0334247	intron (NM_000069, intron 16 of 43)	40419	NM_000069	CACNA1S	CACNL1A3|CCHL1A3|Cav1.1|HOKPP|HOKPP1|MHS5|TTPP1|hypoPP	calcium channel, voltage-dependent, L type, alpha 1S subunit	protein-coding	NM_000069	779	CACNA1S	CACNA1S;TMEM9		TRUE	0	28.6667	22.6667	22	17.6667	29.3333	20.3333	17.3333	20.3333	28	29.6667
chr1	203953889	203953987	99	4	-0.169523	0.741966	0.91149	0.0311351	hypo	0.911142	0.693472	-0.217669	-1.62376	0.0250103	Intergenic	56454	NR_027902	LINC00303	C1orf157|NCRNA00303	long intergenic non-protein coding RNA 303	miscRNA				LINC00303	TRUE		0	20.5	12.25	20.5	18	15	22	12.5	22.75	20.25	13.75
chr1	210637372	210637551	178	3	0.225586	0.747783	0.522197	0.0439985	hyper	0.487699	0.708481	0.220782	1.41569	0.0444094	intron (NM_001170564, intron 5 of 9)	134821	NM_001170580	HHAT	MART2|SKI1|Skn	hedgehog acyltransferase	protein-coding	NM_001122834;NM_001170587;NM_001170564;NM_001170588;NM_001170580;NM_018194	55733	HHAT	HHAT		TRUE	0	29	30.3333	31	38	39	29	29	26.3333	30	34.3333
chr1	212375334	212375458	125	3	-0.282585	0.619185	0.90177	0.0360926	hypo	0.92981	0.716944	-0.212866	-1.70459	0.0197875	Intergenic	-83483	NM_006243	PPP2R5A	B56A|PR61A	protein phosphatase 2, regulatory subunit B', alpha	protein-coding				PPP2R5A	TRUE		0	21.3333	22.3333	16.6667	10.3333	17.6667	21.3333	9.66667	12.6667	16.6667	13
chr1	212388611	212388788	178	4	-0.163944	0.684846	0.84879	0.032988	hypo	0.906708	0.549027	-0.357681	-2.36274	0.00339502	Intergenic	-70179	NM_006243	PPP2R5A	B56A|PR61A	protein phosphatase 2, regulatory subunit B', alpha	protein-coding	NR_125982	101929541	LOC101929541	PPP2R5A	TRUE		0	21.5	20.75	15	21.75	18.5	22.5	15	19.5	25.25	21.75
chr1	212391557	212391733	177	3	-0.173053	0.69397	0.867023	0.0327477	hypo	0.838411	0.634978	-0.203432	-1.71806	0.0190587	Intergenic	-67234	NM_006243	PPP2R5A	B56A|PR61A	protein phosphatase 2, regulatory subunit B', alpha	protein-coding	NR_125982	101929541	LOC101929541	PPP2R5A	TRUE		0	26.6667	23.3333	33	18	22.6667	25	20.6667	21.3333	29.3333	27
chr1	212396228	212396308	81	3	-0.204815	0.749671	0.954485	0.0335908	hypo	0.953506	0.691774	-0.261732	-2.67656	0.00145762	Intergenic	-62611	NM_006243	PPP2R5A	B56A|PR61A	protein phosphatase 2, regulatory subunit B', alpha	protein-coding	NR_125982	101929541	LOC101929541	PPP2R5A	TRUE		0	28.3333	19.6667	24.6667	15.3333	18.6667	22	19	22	25.6667	19
chr1	212404923	212405440	518	4	-0.233674	0.584897	0.818571	0.037208	hypo	0.937969	0.669949	-0.26802	-2.34978	0.00350011	Intergenic	-53697	NM_006243	PPP2R5A	B56A|PR61A	protein phosphatase 2, regulatory subunit B', alpha	protein-coding	NR_125982;NR_125983;NR_125984	101929541	LOC101929541	TMEM206;BATF3	TRUE		0	21.75	23	23.25	20	22.5	26.5	16	27.75	24	21.5
chr1	214302653	214302963	309	3	0.220786	0.864415	0.643628	0.0348361	hyper	0.574644	0.820731	0.246087	2.38015	0.00325108	Intergenic	140963	NM_002763	PROX1	-	prospero homeobox 1	protein-coding				PROX1		TRUE	0	22	23	19.6667	17	18.6667	19	14.6667	20	22.6667	18.6667
chr1	214367875	214368184	310	5	0.180056	0.804425	0.624369	0.0363994	hyper	0.708608	0.840284	0.131676	1.45863	0.0395636	Intergenic	-86535	NM_020197	SMYD2	HSKM-B|KMT3C|ZMYND14	SET and MYND domain containing 2	protein-coding				SMYD2	TRUE		0	35.6	25.4	26.4	21	38.2	25.6	23.2	37	28.6	28
chr1	221071035	221071265	231	3	0.248276	0.915472	0.667196	0.0391134	hyper	0.642156	0.905904	0.263748	1.51618	0.0338657	Intergenic	18407	NM_021958	HLX	HB24|HLX1	H2.0-like homeobox	protein-coding				HLX	TRUE		0	24.6667	21.6667	25.6667	23.6667	32	18.3333	23	32	14.3333	28
chr1	221503888	221504036	149	4	-0.212229	0.717715	0.929944	0.0352565	hypo	0.963163	0.788489	-0.174674	-1.79595	0.0153119	non-coding (NR_024236, exon 2 of 2)	5676	NR_024236	C1orf140	-	uncharacterized LOC400804	miscRNA	NR_024236	400804	C1orf140	C1orf140	TRUE		0	24.25	19.75	30.25	18	24.5	22	14.75	22.5	20.25	22.75
chr1	221510042	221510288	247	4	-0.263311	0.658528	0.921839	0.033294	hypo	0.91824	0.720631	-0.197609	-2.06348	0.0075554	promoter-TSS (NR_024236)	-527	NR_024236	C1orf140	-	uncharacterized LOC400804	miscRNA				C1orf140	TRUE		1	31	30.75	31	26	34.75	31.5	24.25	33.75	31.5	29
chr1	221676293	221676493	201	4	-0.266406	0.562075	0.82848	0.0418573	hypo	0.840022	0.548054	-0.291968	-2.53382	0.00209733	Intergenic	-166755	NR_024236	C1orf140	-	uncharacterized LOC400804	miscRNA				C1orf140	TRUE		0	39	24.5	30.5	34	44.5	34.75	30	35.25	29.25	27.5
chr1	221676815	221676853	39	3	-0.204788	0.681751	0.886539	0.0415992	hypo	0.950794	0.729052	-0.221743	-2.37521	0.00327622	Intergenic	-167196	NR_024236	C1orf140	-	uncharacterized LOC400804	miscRNA				C1orf140	TRUE		0	18	19.3333	21	9.66667	23	18.6667	15	19.6667	22.3333	19.6667
chr1	221732994	221733255	262	3	-0.28313	0.41826	0.70139	0.0365084	hypo	0.787056	0.468918	-0.318138	-2.79613	0.0010875	Intergenic	177677	NM_144728	DUSP10	MKP-5|MKP5	dual specificity phosphatase 10	protein-coding				DUSP10	TRUE		0	19	24	31	22	33.3333	30.6667	25.6667	31.3333	28.6667	25.6667
chr1	221751335	221751395	59	3	-0.278188	0.437619	0.715807	0.0425634	hypo	0.710548	0.49918	-0.211367	-1.49762	0.035586	Intergenic	159438	NM_144728	DUSP10	MKP-5|MKP5	dual specificity phosphatase 10	protein-coding				DUSP10		TRUE	0	37	25.3333	31.3333	21.3333	36.3333	30.6667	29	35.3333	34	31
chr1	221765843	221765927	85	3	-0.215907	0.73579	0.951698	0.0324191	hypo	0.945158	0.743214	-0.201945	-2.62323	0.00164039	Intergenic	144917	NM_144728	DUSP10	MKP-5|MKP5	dual specificity phosphatase 10	protein-coding				DUSP10	TRUE		0	24	26	24	22.6667	31	33	20.3333	27.3333	26.6667	32.6667
chr1	222155240	222155335	94	3	0.308912	0.660995	0.352083	0.0536032	hyper	0.425166	0.660425	0.23526	1.92546	0.0107425	Intergenic	-239771	NM_144729	DUSP10	MKP-5|MKP5	dual specificity phosphatase 10	protein-coding				DUSP10		TRUE	0	29	33.3333	32	32.6667	31	22.3333	23	33.6667	31	29.6667
chr1	225580987	225581044	58	3	0.536458	0.817867	0.281409	0.0333126	hyper	0.662805	0.844021	0.181216	1.57631	0.0287069	intron (NM_001373, intron 82 of 83)	34799	NM_002296	LBR	DHCR14B|LMN2R|PHA|TDRD18	lamin B receptor	protein-coding	NM_001373	127602	DNAH14	LBR	TRUE		0	33.3333	27.3333	26.3333	21.3333	31	26	32.6667	26	29	34
chr1	226986118	226986211	92	3	0.179161	0.496066	0.316905	0.0295875	hyper	0.353944	0.513661	0.159717	1.76102	0.0168243	Intergenic	-59288	NM_002221	ITPKB	IP3-3KB|IP3K|IP3K-B|IP3KB|PIG37	inositol-trisphosphate 3-kinase B	protein-coding				PARP1;ITPKB;RPS27P5		TRUE	0	29	12.3333	19.6667	25.3333	30.3333	16.3333	16.3333	16.3333	25	14.3333
chr1	229088081	229088412	332	5	-0.338527	0.504452	0.842979	0.0347718	hypo	0.881427	0.691599	-0.189828	-1.39195	0.0471693	Intergenic	217423	NM_021205	RHOU	ARHU|CDC42L1|DJ646B12.2|WRCH1|fJ646B12.2|hG28K	ras homolog family member U	protein-coding				RHOU	TRUE		0	31.2	27.8	29.6	21.6	40	27.2	25.8	27.2	28.2	26
chr1	230264583	230264617	35	3	0.202913	0.722283	0.51937	0.0331314	hyper	0.439757	0.72819	0.288434	1.8222	0.0142266	intron (NM_004481, intron 1 of 15)	61644	NM_004481	GALNT2	GalNAc-T2	UDP-N-acetyl-alpha-D-galactosamine:polypeptide N-acetylgalactosaminyltransferase 2 (GalNAc-T2)	protein-coding	NM_004481;NM_001291866	2590	GALNT2	ABCB10	TRUE		0	19.6667	7.66667	14.3333	14.3333	17.3333	22	5.33333	25.6667	25.6667	15.3333
chr1	230986471	230986543	73	3	0.19817	0.892809	0.69464	0.0362846	hyper	0.717947	0.869803	0.151856	1.43575	0.0421453	intron (NM_001136495, intron 2 of 3)	5275	NM_001136495	C1orf198	-	chromosome 1 open reading frame 198	protein-coding	NM_001136494;NM_001136495;NM_032800	84886	C1orf198	C1orf198;C1orf198	TRUE		0	23.3333	17	21.6667	13	14.3333	17.3333	7.33333	19.6667	22.3333	15.3333
chr1	234819817	234820097	279	3	-0.313666	0.417813	0.731479	0.0335835	hypo	0.699887	0.488344	-0.211543	-2.2231	0.00494174	Intergenic	-39833	NR_038856	LOC100506810	-	uncharacterized LOC100506810	miscRNA				LINC00184;IRF2BP2;LOC100506810;IRF2BP2;LOC100506810		TRUE	0	22.6667	19	26.3333	15.6667	28.3333	23.3333	18.6667	28.3333	30	23.6667
chr1	240602428	240602488	59	3	0.152788	0.87132	0.718532	0.0335294	hyper	0.603368	0.822829	0.219461	2.63714	0.00160384	intron (NM_020066, intron 16 of 17)	173005	NM_022469	GREM2	CKTSF1B2|DAND3|PRDC	gremlin 2, DAN family BMP antagonist	protein-coding	NM_020066;NM_001305424	56776	FMN2	GREM2		TRUE	0	21.6667	16.3333	17.6667	20	19	18.3333	15.6667	19	25.6667	19.3333
chr1	241004613	241005074	462	6	0.185758	0.635782	0.450024	0.0330193	hyper	0.424397	0.600389	0.175992	1.37832	0.0490153	intron (NM_002924, intron 9 of 17)	-229382	NM_022469	GREM2	CKTSF1B2|DAND3|PRDC	gremlin 2, DAN family BMP antagonist	protein-coding	NM_001282775;NM_002924;NM_001282778;NM_001282773	6000	RGS7	GREM2	TRUE		0	33.8333	31.3333	38.1667	24.3333	32.6667	36	28.3333	26.5	31.3333	29.3333
chr1	241707595	241707738	144	4	0.376328	0.936735	0.560407	0.0416998	hyper	0.633096	0.931831	0.298735	2.26423	0.00443226	intron (NM_003679, intron 1 of 14)	12233	NM_003679	KMO	dJ317G22.1	kynurenine 3-monooxygenase (kynurenine 3-hydroxylase)	protein-coding	NM_003679	8564	KMO	FH;KMO;KMO	TRUE		0	39.5	20.5	24.75	22.5	26.75	30	23.75	26.5	36.25	26.75
chr1	242056486	242056571	86	3	-0.22011	0.557279	0.777389	0.0408336	hypo	0.895995	0.555333	-0.340662	-2.13673	0.00623943	Intergenic	44496	NM_006027	EXO1	HEX1|hExoI	exonuclease 1	protein-coding				EXO1	TRUE		0	19	16.6667	28.6667	18.3333	21.6667	21.6667	15	26.6667	23.6667	22.6667
chr1	242414662	242414818	157	3	-0.2006	0.558937	0.759538	0.0371176	hypo	0.7588	0.572187	-0.186613	-1.96006	0.00985607	intron (NM_152666, intron 5 of 10)	198044	NM_001195811	PLD5	PLDC	phospholipase D family, member 5	protein-coding	NM_152666;NM_001195812;NM_001195811	200150	PLD5	PLD5	TRUE		0	21	24	28	17.3333	24.6667	24	24.6667	21.3333	29.6667	24.3333
chr1	244325816	244326109	294	3	0.274156	0.949715	0.675559	0.0397501	hyper	0.659785	0.962188	0.302403	1.79783	0.0152547	Intergenic	109381	NM_006352	ZBTB18	C2H2-171|RP58|TAZ-1|ZNF238	zinc finger and BTB domain containing 18	protein-coding				ZBTB18	TRUE		0	22	17.6667	22.6667	19.3333	23.3333	19.6667	13.6667	22.6667	26.3333	20
chr1	244468166	244468279	114	3	0.195758	0.897941	0.702183	0.0337679	hyper	0.655367	0.87465	0.219283	2.58418	0.00181631	Intergenic	-47714	NM_001276349	C1orf100	-	chromosome 1 open reading frame 100	protein-coding				ADSS;C1orf101;ADSS;C1orf101	TRUE		0	18.6667	33.6667	27.6667	20.6667	28	18.6667	24.6667	30.3333	19.3333	25.6667
chr1	244478374	244478605	232	5	0.245238	0.822254	0.577016	0.032096	hyper	0.644502	0.909804	0.265302	3.49416	0.000271876	Intergenic	-37447	NM_001276349	C1orf100	-	chromosome 1 open reading frame 100	protein-coding				C1orf100	TRUE		0	20.2	17.6	24.4	18.2	18	29.4	16.2	31	27.2	23.8
chr1	244480590	244480785	196	5	0.169997	0.937	0.767003	0.032943	hyper	0.723417	0.946583	0.223165	2.26412	0.00443226	Intergenic	-35249	NM_001276349	C1orf100	-	chromosome 1 open reading frame 100	protein-coding				C1orf100	TRUE		0	15.6	17.2	26.6	17.4	16.8	18.6	19.2	20.6	23.6	24.4
chr1	244906708	244906766	59	5	-0.197484	0.707283	0.904767	0.0315994	hypo	0.896879	0.655053	-0.241826	-2.24515	0.0046493	Intergenic	90385	NM_016076	DESI2	C1orf121|DESI|DESI1|DeSI-2|FAM152A|PNAS-4|PPPDE1	desumoylating isopeptidase 2	protein-coding				DESI2	TRUE		0	15	25.2	14.8	17.6	21.4	24	11.2	25.2	23.6	21.8
chr1	245456940	245456972	33	3	0.226938	0.638424	0.411486	0.0381856	hyper	0.333958	0.503936	0.169978	1.7764	0.0161983	intron (NM_018012, intron 2 of 14)	138669	NM_018012	KIF26B	-	kinesin family member 26B	protein-coding	NM_018012	55083	KIF26B	HNRNPU	TRUE		0	22	19	19	14	21.6667	21	12.3333	19	21	22.6667
chr1	247611348	247611649	302	18	0.265593	0.425914	0.160321	0.0351679	hyper	0.136439	0.416208	0.279769	2.03428	0.00817912	intron (NM_001243133, intron 8 of 8)	3785	NM_001004492	OR2B11	-	olfactory receptor, family 2, subfamily B, member 11	protein-coding	NM_004895;NM_001127461;NM_001127462;NM_001079821;NM_001243133;NM_183395	114548	NLRP3	OR2B11;ZNF669	TRUE		1	18.2778	15.1667	18.8889	11.1111	16.2222	13	7.77778	13.4444	13.6111	18.5556
chr10	1906166	1906278	113	4	0.177545	0.894658	0.717113	0.0365752	hyper	0.68487	0.91322	0.22835	2.2418	0.004679	Intergenic	-126552	NM_018702	ADARB2	ADAR3|RED2	adenosine deaminase, RNA-specific, B2	protein-coding				ADARB2	TRUE		0	7	4.33333	8.66667	9.66667	9.66667	4.66667	6.66667	5.33333	6.33333	7
chr10	3169721	3169802	82	3	-0.196259	0.644507	0.840766	0.0313775	hypo	0.769562	0.49065	-0.278912	-2.00067	0.00885081	intron (NM_001242339, intron 18 of 23)	-14031	NR_038284	PITRM1-AS1	-	PITRM1 antisense RNA 1	miscRNA	NM_002627;NM_001242339	5214	PFKP	KLF6;PFKP;PITRM1	TRUE		0	5.66667	8.33333	13	10	6.66667	14.6667	3.33333	7.66667	14.6667	17
chr10	3373006	3373161	156	6	-0.236892	0.585478	0.82237	0.0350376	hypo	0.807871	0.541394	-0.266478	-1.38038	0.0487	Intergenic	-158051	NM_001242309	PITRM1	MP1|PreP	pitrilysin metallopeptidase 1	protein-coding	NR_131187		LOC105376360	KLF6	TRUE		0	26.25	22.75	23	17.5	27	24.25	23	26.75	23.25	16.25
chr10	3587581	3587760	180	3	0.228512	0.947556	0.719044	0.0419799	hyper	0.649394	0.959	0.309606	2.27813	0.00428604	Intergenic	239802	NM_001160125	KLF6	BCD1|CBA1|COPEB|CPBP|GBF|PAC1|ST12|ZF9	Kruppel-like factor 6	protein-coding	NR_131187		LOC105376360	KLF6	TRUE		0	20.75	14.5	22	16.5	19.75	19.5	12	15	17.25	19
chr10	3930197	3930336	140	5	-0.172866	0.230523	0.403389	0.0338871	hypo	0.380324	0.219749	-0.160575	-1.73858	0.0180535	Intergenic	-102794	NM_001160124	KLF6	BCD1|CBA1|COPEB|CPBP|GBF|PAC1|ST12|ZF9	Kruppel-like factor 6	protein-coding				KLF6;KLF6;KLF6;KLF6	TRUE		0	21.3333	10.3333	9.66667	15.3333	24	17.3333	15.3333	20.6667	19.3333	11.6667
chr10	4611337	4611665	329	4	-0.220937	0.236573	0.457511	0.0385883	hypo	0.47445	0.249503	-0.224948	-2.50319	0.0023098	Intergenic	-86847	NR_015425	LINC00705	-	long intergenic non-protein coding RNA 705	miscRNA				LINC00705	TRUE		0	21.8571	19	20.8571	21.1429	27.4286	21	17	20.8571	27.7143	16.4286
chr10	6062862	6062940	79	5	-0.192671	0.40981	0.602481	0.0398805	hypo	0.584907	0.361728	-0.223179	-1.79048	0.0155312	intron (NM_000417, intron 4 of 7)	41432	NM_000417	IL2RA	CD25|IDDM10|IL2R|TCGFR	interleukin 2 receptor, alpha	protein-coding	NM_000417;NM_001308243;NM_001308242	3559	IL2RA	RBM17	TRUE		0	19.5	23	21.75	23	24.75	23	18	21.5	20.75	22.75
chr10	6178304	6178387	84	6	-0.200735	0.615579	0.816314	0.0379764	hypo	0.818896	0.578975	-0.23992	-1.99251	0.00904044	Intergenic	-8497	NM_001145443	PFKFB3	IPFK2|PFK2	6-phosphofructo-2-kinase/fructose-2,6-biphosphatase 3	protein-coding				PFKFB3;PFKFB3	TRUE		1	14.2	15.2	21.2	13.8	19.6	19.6	11.4	16	18	16.2
chr10	6631825	6631911	85	4	0.178272	0.779138	0.600866	0.0357729	hyper	0.587243	0.775729	0.188486	2.02059	0.00839845	Intergenic	9480	NR_036503	PRKCQ-AS1	-	PRKCQ antisense RNA 1	miscRNA				PRKCQ-AS1		TRUE	0	28.3333	16.6667	28.6667	23.6667	26	29.3333	21	33	37.3333	25.3333
chr10	7230411	7230469	59	5	-0.206786	0.414527	0.621313	0.0384763	hypo	0.606782	0.380595	-0.226187	-1.92965	0.0106351	intron (NM_001018039, intron 16 of 20)	220863	NM_001018039	SFMBT2	-	Scm-like with four mbt domains 2	protein-coding	NM_001029880;NM_001018039	57713	SFMBT2	SFMBT2	TRUE		0	30	22.5	32.5	23.75	29.75	22.75	18.5	28.25	26.25	24.25
chr10	7236948	7237006	59	5	-0.168378	0.755359	0.923737	0.0339659	hypo	0.914675	0.706746	-0.20793	-2.61574	0.00166552	intron (NM_001018039, intron 15 of 20)	214326	NM_001018039	SFMBT2	-	Scm-like with four mbt domains 2	protein-coding	NM_001029880;NM_001018039	57713	SFMBT2	SFMBT2	TRUE		0	22	33	27.3333	24	29	30.6667	25.6667	27	24	22
chr10	7239275	7239394	120	3	-0.176518	0.731805	0.908323	0.0362883	hypo	0.891996	0.671081	-0.220915	-2.0779	0.00729724	intron (NM_001018039, intron 15 of 20)	211968	NM_001018039	SFMBT2	-	Scm-like with four mbt domains 2	protein-coding	NM_001029880;NM_001018039	57713	SFMBT2	SFMBT2	TRUE		0	29	23	25.25	21.25	30.5	25	25.75	27	27	32
chr10	7250099	7250198	100	3	-0.31695	0.537696	0.854645	0.0394755	hypo	0.828802	0.621995	-0.206807	-1.79004	0.0155655	intron (NM_001018039, intron 11 of 20)	201154	NM_001018039	SFMBT2	-	Scm-like with four mbt domains 2	protein-coding	NM_001029880;NM_001018039	57713	SFMBT2	SFMBT2	TRUE		0	30.3333	23	30.3333	21	29.6667	27	19.3333	23.6667	27.6667	21
chr10	7255092	7255172	81	3	0.175367	0.907144	0.731777	0.0317107	hyper	0.67991	0.897008	0.217098	2.21341	0.00510167	intron (NM_001018039, intron 11 of 20)	196171	NM_001018039	SFMBT2	-	Scm-like with four mbt domains 2	protein-coding	NM_001029880;NM_001018039	57713	SFMBT2	SFMBT2	TRUE		0	11.3333	12.6667	9.44444	11.3333	12.3333	14.2222	4.22222	13	9.88889	9
chr10	7259396	7259447	50	3	0.174276	0.8674	0.693124	0.03225	hyper	0.644353	0.836728	0.192375	2.31079	0.00388165	intron (NM_001018039, intron 11 of 20)	191882	NM_001018039	SFMBT2	-	Scm-like with four mbt domains 2	protein-coding	NM_001029880;NM_001018039	57713	SFMBT2	SFMBT2		TRUE	0	22.5	20.25	18.5	16.25	18.5	21.25	17.25	26	26.75	18.5
chr10	7273433	7273534	102	3	-0.177865	0.76834	0.946204	0.0305939	hypo	0.944021	0.757781	-0.186241	-2.08586	0.00713274	intron (NM_001018039, intron 9 of 20)	177819	NM_001018039	SFMBT2	-	Scm-like with four mbt domains 2	protein-coding	NM_001029880;NM_001018039	57713	SFMBT2	SFMBT2	TRUE		0	27	25.4	26.4	18.8	23.4	24.4	16	20.4	29.6	32
chr10	8064160	8064251	92	3	0.194433	0.938876	0.744443	0.0349924	hyper	0.699086	0.930914	0.231828	2.00772	0.00868632	Intergenic	31241	NR_024255	GATA3-AS1	-	GATA3 antisense RNA 1	miscRNA				GATA3-AS1	TRUE		0	30.3333	30	15.6667	24.6667	25	22.3333	12.6667	19.3333	21.3333	28.6667
chr10	10919991	10920062	72	3	0.273964	0.968688	0.694723	0.0364637	hyper	0.671371	0.964132	0.292761	1.73974	0.0179826	Intergenic	74099	NR_024410	LINC00710	-	long intergenic non-protein coding RNA 710	miscRNA				LINC00710	TRUE		0	34.75	28.25	28.5	27.75	34.5	26.75	25.5	30	30.5	29.25
chr10	11492230	11492326	97	4	-0.194882	0.513066	0.707947	0.0358984	hypo	0.755863	0.496245	-0.259618	-2.52732	0.00215444	Intergenic	81996	NM_001080491	USP6NL	RNTRE|TRE2NL	USP6 N-terminal like	protein-coding				USP6NL	TRUE		0	26.3333	20.3333	21	22.6667	24.3333	21.6667	17	28.3333	26.6667	22
chr10	12223858	12224024	165	4	0.19369	0.873032	0.679341	0.0355706	hyper	0.734224	0.863794	0.12957	1.52129	0.033363	intron (NM_014142, intron 3 of 9)	-14021	NM_006023	CDC123	C10orf7|D123	cell division cycle 123	protein-coding	NM_014142	11164	NUDT5	CDC123		TRUE	0	27.3333	34	28.6667	24.6667	38.3333	34.6667	28	25.6667	27.3333	25.6667
chr10	18445835	18445977	143	6	0.19765	0.858106	0.660456	0.0366042	hyper	0.606451	0.846349	0.239898	2.3857	0.00320768	intron (NM_001167945, intron 2 of 13)	16164	NM_001167945	CACNB2	CACNLB2|CAVB2|MYSB	calcium channel, voltage-dependent, beta 2 subunit	protein-coding	NM_201593;NM_201572;NM_201571;NM_001167945;NM_201597;NM_201596	783	CACNB2	CACNB2	TRUE		0	22.75	28.25	26.5	22	31	23.5	21.5	32.25	29.5	29.25
chr10	18799820	18800125	304	3	0.198386	0.881202	0.682816	0.0341948	hyper	0.735041	0.891469	0.156427	1.38925	0.0475143	intron (NM_201572, intron 6 of 13)	110459	NM_201570	CACNB2	CACNLB2|CAVB2|MYSB	calcium channel, voltage-dependent, beta 2 subunit	protein-coding	NM_201593;NM_201590;NM_201572;NM_201571;NM_201570;NM_001167945;NM_201597;NM_000724;NM_201596	783	CACNB2	CACNB2		TRUE	0	29.3333	18	24	22.3333	20.3333	27	23.6667	30	22.6667	19
chr10	19102070	19102100	29	3	-0.218498	0.47122	0.689717	0.0347801	hypo	0.582702	0.362203	-0.220499	-1.94849	0.0101691	Intergenic	153771	NM_178815	ARL5B	ARL8	ADP-ribosylation factor-like 5B	protein-coding				ARL5B		TRUE	0	13.6667	17.3333	26.3333	20.3333	22	15	15	15	19.6667	18.3333
chr10	23087925	23088019	95	3	0.311386	0.903412	0.592026	0.0347219	hyper	0.553885	0.90995	0.356065	2.61341	0.00167238	Intergenic	-84469	NM_005028	PIP4K2A	PI5P4KA|PIP5K2A|PIP5KII-alpha|PIP5KIIA|PIPK	phosphatidylinositol-5-phosphate 4-kinase, type II, alpha	protein-coding				PIP4K2A	TRUE		0	27.25	26.5	34	29.75	37.75	23.75	27.75	32.5	27	35.75
chr10	24805603	24805729	127	3	-0.18022	0.646207	0.826427	0.0367611	hypo	0.788309	0.521899	-0.26641	-1.58157	0.0283253	intron (NM_001098500, intron 11 of 18)	206931	NM_020824	ARHGAP21	ARHGAP10	Rho GTPase activating protein 21	protein-coding	NM_001098500;NM_019590;NM_001282769;NM_001282770;NM_001282768;NM_001282767	56243	KIAA1217	ARHGAP21	TRUE		0	22.6	24	18.4	17	31.8	23	19	18.6	27.4	14
chr10	26328129	26328239	111	4	0.303857	0.924186	0.620329	0.0507735	hyper	0.590989	0.865064	0.274074	2.48297	0.00246287	intron (NM_017433, intron 10 of 34)	105182	NM_017433	MYO3A	DFNB30	myosin IIIA	protein-coding	NM_017433	53904	MYO3A	MYO3A	TRUE		0	29.2	26.4	26.6	16.4	25.2	28	19.8	33.6	30.2	21.8
chr10	26335440	26335483	44	3	0.350586	0.662452	0.311866	0.0508968	hyper	0.262933	0.617374	0.354441	2.94562	0.000779072	intron (NM_017433, intron 10 of 34)	112460	NM_017433	MYO3A	DFNB30	myosin IIIA	protein-coding	NM_017433	53904	MYO3A	MYO3A	TRUE		0	25.6667	19.6667	24.6667	18	23	23.3333	14.3333	18.3333	29.6667	25
chr10	26343569	26343770	202	3	0.341698	0.916077	0.574379	0.0586121	hyper	0.588027	0.944881	0.356854	3.08959	0.000582591	intron (NM_017433, intron 10 of 34)	120668	NM_017433	MYO3A	DFNB30	myosin IIIA	protein-coding	NM_017433	53904	MYO3A	MYO3A	TRUE		0	35.6667	27.3333	29.3333	25	33.3333	22.6667	23	28.3333	34.6667	27
chr10	26646503	26646826	322	3	-0.2021	0.61127	0.81337	0.0414999	hypo	0.882838	0.731865	-0.150973	-1.40341	0.0457505	Intergenic	-80602	NM_019043	APBB1IP	INAG1|PREL1|RARP1|RIAM	amyloid beta (A4) precursor protein-binding, family B, member 1 interacting protein	protein-coding				APBB1IP		TRUE	0	36	34.3333	29	23.3333	30.6667	29.6667	24	30.3333	29.6667	25.6667
chr10	26707979	26708302	324	4	0.304295	0.587166	0.282871	0.0431398	hyper	0.36629	0.658457	0.292167	1.77677	0.0161937	Intergenic	-19125	NM_019043	APBB1IP	INAG1|PREL1|RARP1|RIAM	amyloid beta (A4) precursor protein-binding, family B, member 1 interacting protein	protein-coding				APBB1IP	TRUE		0	25.8	31.2	30	25.2	31.6	31.8	32.2	29	34.2	35.6
chr10	26734424	26734608	185	5	-0.254381	0.534397	0.788778	0.043309	hypo	0.728927	0.489355	-0.239572	-1.91189	0.0111332	intron (NM_019043, intron 2 of 14)	7250	NM_019043	APBB1IP	INAG1|PREL1|RARP1|RIAM	amyloid beta (A4) precursor protein-binding, family B, member 1 interacting protein	protein-coding	NM_019043	54518	APBB1IP	APBB1IP	TRUE		0	33.6667	24.6667	27.6667	28	26.6667	30.3333	25	30	35.3333	33.3333
chr10	26741147	26741184	38	3	-0.406761	0.296663	0.703424	0.0489351	hypo	0.78088	0.384786	-0.396094	-2.08254	0.00718986	intron (NM_019043, intron 2 of 14)	13900	NM_019043	APBB1IP	INAG1|PREL1|RARP1|RIAM	amyloid beta (A4) precursor protein-binding, family B, member 1 interacting protein	protein-coding	NM_019043	54518	APBB1IP	APBB1IP	TRUE		0	21.3333	13	13.3333	11	18	13.3333	8	20	17.6667	15.3333
chr10	26742667	26742840	174	3	-0.259083	0.593608	0.852691	0.0508881	hypo	0.841576	0.530234	-0.311342	-2.08641	0.00712817	intron (NM_019043, intron 2 of 14)	15488	NM_019043	APBB1IP	INAG1|PREL1|RARP1|RIAM	amyloid beta (A4) precursor protein-binding, family B, member 1 interacting protein	protein-coding	NM_019043	54518	APBB1IP	APBB1IP	TRUE		0	26.2	18.4	22.6	14	24.6	14.8	13	27.8	25.8	24.4
chr10	26743392	26743739	348	6	-0.29685	0.524002	0.820853	0.0498197	hypo	0.848798	0.56416	-0.284638	-2.38234	0.00323281	intron (NM_019043, intron 2 of 14)	16300	NM_019043	APBB1IP	INAG1|PREL1|RARP1|RIAM	amyloid beta (A4) precursor protein-binding, family B, member 1 interacting protein	protein-coding	NM_019043	54518	APBB1IP	APBB1IP	TRUE		0	24.3333	23	28	26	21.6667	23.3333	28	32.3333	27	25.3333
chr10	27667466	27667611	146	3	0.218519	0.835308	0.616789	0.0393736	hyper	0.46254	0.665529	0.202988	1.764	0.0166918	Intergenic	35758	NM_001034842	PTCHD3	PTR	patched domain containing 3	protein-coding				PTCHD3	TRUE		0	27.6667	20.3333	30	23.6667	29.3333	31	25	27.3333	32	26.3333
chr10	28669554	28669608	53	3	0.192814	0.578608	0.385794	0.0314788	hyper	0.497442	0.683358	0.185916	1.81452	0.0145785	Intergenic	-98513	NM_173496	MPP7	-	membrane protein, palmitoylated 7 (MAGUK p55 subfamily member 7)	protein-coding				WAC-AS1;WAC		TRUE	0	30.3333	21.6667	23	21	37	19.6667	24.3333	25.3333	27.3333	27.3333
chr10	29031269	29031476	208	3	-0.290031	0.336076	0.626106	0.0488311	hypo	0.66549	0.404821	-0.260669	-1.6178	0.0254215	Intergenic	53606	NR_038376	LINC00837	-	long intergenic non-protein coding RNA 837	miscRNA				LINC00837	TRUE		0	31	28.75	30.25	27.75	35	30.5	26.75	22.25	29.75	36.5
chr10	29036247	29036479	233	4	0.272389	0.895297	0.622908	0.0467757	hyper	0.723085	0.887605	0.164521	1.62014	0.0252456	Intergenic	48616	NR_038376	LINC00837	-	long intergenic non-protein coding RNA 837	miscRNA	NR_120652	101929218	LINC01517	LINC00837	TRUE		0	36	29	25	30	34	26.6667	26.6667	29.3333	25.6667	33.3333
chr10	29416665	29416993	329	3	-0.248476	0.571812	0.820288	0.0330641	hypo	0.832774	0.488252	-0.344522	-2.36388	0.00338816	Intergenic	-161161	NM_032517	LYZL1	KAAG648|LYC2|PRO1278|bA534G20.1	lysozyme-like 1	protein-coding				LYZL1	TRUE		0	28.1667	27.6667	30.5	28.6667	31.1667	31	23.5	31.6667	30.3333	35.1667
chr10	30896262	30896338	77	3	0.249277	0.654844	0.405567	0.0422649	hyper	0.362465	0.612863	0.250398	1.41073	0.0449646	Intergenic	22347	NM_183058	LYZL2	-	lysozyme-like 2	protein-coding				LYZL2	TRUE		0	36	21.75	27.25	27.75	34.5	20.75	30.25	29.5	36.25	25
chr10	33179728	33179826	99	3	0.194312	0.887327	0.693016	0.0372728	hyper	0.663164	0.864583	0.201419	1.52226	0.0332442	Intergenic	44709	NM_033668	ITGB1	CD29|FNRB|GPIIA|MDF2|MSK12|VLA-BETA|VLAB	integrin, beta 1 (fibronectin receptor, beta polypeptide, antigen CD29 includes MDF2, MSK12)	protein-coding				ITGB1	TRUE		0	27.3333	28.3333	46	30.3333	37.3333	37.6667	29.6667	38.6667	32.6667	30.3333
chr10	33691864	33691967	104	3	-0.195679	0.493459	0.689137	0.0397039	hypo	0.687832	0.441085	-0.246747	-1.54599	0.0311972	Intergenic	-68083	NM_001024629	NRP1	BDCA4|CD304|NP1|NRP|VEGF165R	neuropilin 1	protein-coding				NRP1	TRUE		0	30.5	30.5	32	27.75	43	28	29.25	29.75	30.25	38
chr10	34036754	34037016	263	4	0.313951	0.787347	0.473396	0.0329377	hyper	0.673093	0.829945	0.156852	2.16755	0.00573224	Intergenic	24723	NR_038932	LINC00838	-	long intergenic non-protein coding RNA 838	miscRNA				LINC00838	TRUE		0	23.3333	26	29.6667	26	31.6667	27	26.3333	29.6667	25.3333	24.3333
chr10	34039316	34039461	146	3	0.247473	0.864355	0.616882	0.0342296	hyper	0.590868	0.857871	0.267002	3.38576	0.000313	Intergenic	22219	NR_038932	LINC00838	-	long intergenic non-protein coding RNA 838	miscRNA				LINC00838	TRUE		0	35.6667	28.3333	28	26.3333	38	31.3333	19.3333	31	33.6667	33.3333
chr10	34064711	34064782	72	3	0.202947	0.928854	0.725908	0.0320823	hyper	0.707342	0.924951	0.21761	1.96787	0.00964131	Intergenic	-3139	NR_038932	LINC00838	-	long intergenic non-protein coding RNA 838	miscRNA				LINC00838	TRUE		0	11.75	16.5	14.75	15.25	17	17.25	10.5	15.25	27	11.75
chr10	34071702	34071878	175	4	0.196531	0.841117	0.644585	0.0334891	hyper	0.685942	0.827014	0.141072	1.56849	0.0293352	Intergenic	-10181	NR_038932	LINC00838	-	long intergenic non-protein coding RNA 838	miscRNA				LINC00838		TRUE	0	23	18.3333	27.6667	15.3333	19.3333	24.6667	20.3333	18.3333	20.3333	28
chr10	34102637	34103179	543	4	0.224937	0.884052	0.659115	0.0358232	hyper	0.669051	0.893165	0.224114	2.05702	0.0076902	Intergenic	-41300	NR_038932	LINC00838	-	long intergenic non-protein coding RNA 838	miscRNA				LINC00838	TRUE		0	18.3333	22	21.6667	18.6667	25.3333	19.3333	15.3333	20.3333	26.3333	22.3333
chr10	34138930	34139156	227	4	0.281038	0.843609	0.562571	0.041107	hyper	0.575563	0.821703	0.246139	1.89259	0.0117044	Intergenic	-77435	NR_038932	LINC00838	-	long intergenic non-protein coding RNA 838	miscRNA				LINC00838	TRUE		0	18.6667	9.66667	9.66667	14	18.6667	21.3333	10.3333	13	11.6667	10.6667
chr10	34151347	34151390	44	3	0.190009	0.755395	0.565386	0.0363698	hyper	0.414531	0.73816	0.323628	2.05577	0.00771761	Intergenic	-89761	NR_038932	LINC00838	-	long intergenic non-protein coding RNA 838	miscRNA				LINC00838	TRUE		1	31.3333	26	29.6667	35.6667	31	28.6667	20.6667	32.3333	34.6667	35
chr10	36024139	36024458	318	4	0.226254	0.651854	0.425601	0.0344117	hyper	0.502094	0.704751	0.202657	1.54785	0.0310235	Intergenic	-93936	NM_031866	FZD8	FZ-8|hFZ8	frizzled family receptor 8	protein-coding				FZD8		TRUE	0	31.5	32.5	29.25	27.25	39	32.75	32	39	30.25	29.25
chr10	51367234	51367278	43	3	-0.361571	0.229735	0.591306	0.0270122	hypo	0.601098	0.360813	-0.240285	-2.43909	0.00275074	intron (NM_003631, intron 1 of 17)	4061	NR_029388	LOC728407	-	poly (ADP-ribose) glycohydrolase pseudogene	pseudo	NM_003631;NM_001303489;NM_001303487;NM_001303486;NR_130169;NR_130168;NR_029388	8505;728407	PARG;PARGP1	LOC728407		TRUE	0	17.6667	24	17.3333	19.6667	22.6667	20	23	28.3333	21.3333	28
chr10	52131755	52131991	237	7	-0.184698	0.712061	0.896759	0.0381568	hypo	0.890701	0.697972	-0.192729	-1.7708	0.0164268	intron (NM_147156, intron 6 of 10)	-123503	NM_019893	ASAH2	BCDase|HNAC1|LCDase|N-CDase|NCDase	N-acylsphingosine amidohydrolase (non-lysosomal ceramidase) 2	protein-coding	NM_147156	259230	SGMS1	ASAH2	TRUE		0	28.75	30	31	29.5	33.75	29	23	30.75	38.25	31.75
chr10	52133137	52133457	321	4	-0.275531	0.632634	0.908165	0.037798	hypo	0.935374	0.814418	-0.120955	-1.45261	0.0402947	intron (NM_147156, intron 6 of 10)	-124927	NM_019893	ASAH2	BCDase|HNAC1|LCDase|N-CDase|NCDase	N-acylsphingosine amidohydrolase (non-lysosomal ceramidase) 2	protein-coding	NM_147156	259230	SGMS1	ASAH2	TRUE		0	29.3333	12	20	13	20.6667	21.3333	13.6667	21	20.3333	16.6667
chr10	52151546	52151750	205	3	0.313131	0.820103	0.506972	0.0361029	hyper	0.472439	0.809385	0.336946	1.97801	0.00938085	intron (NM_147156, intron 6 of 10)	-143278	NM_019893	ASAH2	BCDase|HNAC1|LCDase|N-CDase|NCDase	N-acylsphingosine amidohydrolase (non-lysosomal ceramidase) 2	protein-coding	NM_147156	259230	SGMS1	ASAH2	TRUE		0	29.6667	27	32	23.3333	30.3333	22.6667	20	29.3333	24.3333	37.3333
chr10	52915934	52916085	152	3	-0.202358	0.513848	0.716206	0.0384192	hypo	0.781133	0.621789	-0.159344	-1.48915	0.0364222	intron (NM_001098512, intron 2 of 17)	81776	NM_006258	PRKG1	1|PKG|PRKG1B|PRKGR1B|cGK|cGK 1|cGK1|cGKI|cGKI-BETA|cGKI-alpha	protein kinase, cGMP-dependent, type I	protein-coding	NM_001098512;NM_006258	5592	PRKG1	PRKG1	TRUE		0	21.3333	21	9.33333	13	14.6667	26	10	13.3333	24.3333	18.6667
chr10	52930785	52931214	430	3	-0.259493	0.547033	0.806527	0.0360032	hypo	0.791952	0.648205	-0.143747	-1.4323	0.042488	intron (NM_001098512, intron 2 of 17)	96766	NM_006258	PRKG1	1|PKG|PRKG1B|PRKGR1B|cGK|cGK 1|cGK1|cGKI|cGKI-BETA|cGKI-alpha	protein kinase, cGMP-dependent, type I	protein-coding	NM_001098512;NM_006258	5592	PRKG1	PRKG1	TRUE		0	32.5	24.25	33.5	19	24.75	25.75	24	25.75	31.25	26
chr10	53215165	53215442	278	3	-0.233374	0.554254	0.787628	0.0383569	hypo	0.835944	0.551652	-0.284292	-1.65797	0.0226456	intron (NM_001098512, intron 2 of 17)	155971	NR_030336	MIR605	MIRN605|hsa-mir-605	microRNA 605	miscRNA	NM_001098512;NM_006258	5592	PRKG1	MIR605	TRUE		0	32	26.6667	32.3333	27.6667	33	23.6667	21	26.6667	29.3333	21
chr10	53418386	53418535	150	4	0.159691	0.888492	0.728802	0.032485	hyper	0.715301	0.898237	0.182936	1.96029	0.00984464	intron (NM_001098512, intron 3 of 17)	40894	NM_015235	CSTF2T	CstF-64T	cleavage stimulation factor, 3' pre-RNA, subunit 2, 64kDa, tau variant	protein-coding	NM_001098512;NM_006258	5592	PRKG1	CSTF2T	TRUE		0	25	22	21.6667	19	25.6667	17.6667	15	26	17	35
chr10	54846469	54846726	258	3	-0.187783	0.587537	0.77532	0.0341005	hypo	0.776014	0.566266	-0.209747	-1.41594	0.0443614	Intergenic	-315138	NM_000242	MBL2	COLEC1|HSMBPC|MBL|MBL2D|MBP|MBP-C|MBP1|MBPD	mannose-binding lectin (protein C) 2, soluble	protein-coding				MBL2	TRUE		0	26	27.3333	28.6667	25	36	29.6667	22.6667	34.6667	23.6667	27.6667
chr10	55324077	55324234	156	5	0.261362	0.707676	0.446313	0.0484282	hyper	0.422272	0.701676	0.279404	1.66062	0.0224812	Intergenic	-792695	NM_000242	MBL2	COLEC1|HSMBPC|MBL|MBL2D|MBP|MBP-C|MBP1|MBPD	mannose-binding lectin (protein C) 2, soluble	protein-coding				MBL2		TRUE	0	26.75	23.25	26.75	25.25	30.25	29	20.5	30.25	29	19.75
chr10	55740113	55740193	81	3	0.257039	0.897954	0.640915	0.0357786	hyper	0.768904	0.915908	0.147004	1.58528	0.0280101	intron (NM_001142773, intron 20 of 31)	820898	NM_001142765	PCDH15	CDHR15|DFNB23|USH1F	protocadherin-related 15	protein-coding	NM_001142772;NM_001142770;NM_001142771;NM_001142769;NM_001142768;NM_001142767;NM_001142766;NM_001142763;NM_033056;NM_001142773;NM_001142765;NM_001142764	65217	PCDH15	PCDH15	TRUE		0	18	18.75	17.5	8.75	19	21.5	7.5	13	23.5	22.75
chr10	63633332	63633734	403	3	0.257497	0.867421	0.609924	0.0419828	hyper	0.618955	0.863333	0.244378	1.91644	0.0110053	Intergenic	-27480	NM_032199	ARID5B	DESRT|MRF-2|MRF2	AT rich interactive domain 5B (MRF1-like)	protein-coding				ARID5B	TRUE		0	28.6667	27.3333	19.6667	26.3333	32.3333	27	20.6667	21.6667	23	29.6667
chr10	64755134	64755312	179	3	-0.199722	0.620519	0.820241	0.0312024	hypo	0.864436	0.71584	-0.148596	-1.57995	0.0284716	Intergenic	-137784	NM_030759	NRBF2	COPR1|COPR2|NRBF-2	nuclear receptor binding factor 2	protein-coding				NRBF2	TRUE		0	20	25	17.6667	17.3333	23	26	15.3333	22	30	18.6667
chr10	66485997	66486051	55	3	0.419784	0.721061	0.301277	0.0487823	hyper	0.704452	0.867151	0.162699	1.48249	0.0370733	Intergenic	-99261	NR_001446	ANXA2P3	ANX2L3|ANX2P3|LIP2|LPC2C	annexin A2 pseudogene 3	pseudo				ANXA2P3	TRUE		0	22	21.6667	29.3333	16.3333	36.3333	22.3333	30.6667	31.6667	35.6667	21.6667
chr10	67240483	67240704	222	3	-0.175326	0.709701	0.885027	0.0325874	hypo	0.902782	0.737068	-0.165714	-1.6801	0.0212451	Intergenic	655309	NR_001446	ANXA2P3	ANX2L3|ANX2P3|LIP2|LPC2C	annexin A2 pseudogene 3	pseudo				ANXA2P3	TRUE		0	28.6667	19	17.6667	16.6667	30	19.3333	12.3333	20.3333	22.6667	22
chr10	67267930	67268384	455	3	0.293078	0.818097	0.525019	0.0499618	hyper	0.479157	0.80847	0.329313	1.63553	0.0240827	Intergenic	682872	NR_001446	ANXA2P3	ANX2L3|ANX2P3|LIP2|LPC2C	annexin A2 pseudogene 3	pseudo				ANXA2P3	TRUE		0	14.5714	21.4286	23.1429	17.7143	26.8571	17	16.7143	19.7143	24.2857	18.2857
chr10	68286491	68286889	399	3	-0.210849	0.576269	0.787118	0.0396084	hypo	0.748172	0.587031	-0.161141	-1.38529	0.0480352	intron (NM_013266, intron 10 of 17)	-399102	NM_178011	LRRTM3	-	leucine rich repeat transmembrane neuronal 3	protein-coding	NM_013266;NM_001127384	29119	CTNNA3	LRRTM3	TRUE		0	34.6667	34.3333	36.3333	30.6667	40.6667	28.6667	29.6667	27.3333	28.3333	29.6667
chr10	68527821	68528095	275	3	-0.36776	0.192913	0.560673	0.0479369	hypo	0.581917	0.293386	-0.288531	-1.79486	0.0153507	intron (NM_013266, intron 8 of 17)	-157834	NM_178011	LRRTM3	-	leucine rich repeat transmembrane neuronal 3	protein-coding	NM_013266;NM_001127384	29119	CTNNA3	LRRTM3	TRUE		0	24	20.3333	31	20.3333	29	24.3333	22	27	33.6667	29.6667
chr10	70183744	70183884	141	3	-0.193477	0.674025	0.867502	0.034752	hypo	0.844915	0.637701	-0.207214	-1.95321	0.0100434	intron (NR_102264, intron 15 of 21)	-16763	NM_001042417	RUFY2	RABIP4R|ZFYVE13	RUN and FYVE domain containing 2	protein-coding	NM_001080449;NR_102264	1763	DNA2	RUFY2;RUFY2	TRUE		0	36.6667	35.6667	25.3333	29	37.6667	43.6667	37	40	35	38.6667
chr10	70347588	70347695	108	3	-0.169572	0.630901	0.800473	0.0334954	hypo	0.794207	0.662406	-0.1318	-1.68997	0.0206808	intron (NM_030625, intron 2 of 11)	27525	NM_030625	TET1	CXXC6|LCX|bA119F7.1	tet methylcytosine dioxygenase 1	protein-coding	NM_030625	80312	TET1	TET1	TRUE		0	19.6667	10.6667	18	17	30.3333	24	22.6667	23	22.6667	21.6667
chr10	70354456	70354462	7	3	-0.165891	0.780074	0.945965	0.0314666	hypo	0.93233	0.720317	-0.212014	-1.97245	0.00951108	intron (NM_030625, intron 2 of 11)	34342	NM_030625	TET1	CXXC6|LCX|bA119F7.1	tet methylcytosine dioxygenase 1	protein-coding	NM_030625	80312	TET1	TET1	TRUE		0	29.6667	26.3333	33	24.6667	33	34.3333	25.3333	36	35.3333	31
chr10	70359323	70359799	475	14	-0.174434	0.737974	0.912408	0.0322486	hypo	0.921432	0.724909	-0.196523	-2.07023	0.00743203	intron (NM_030625, intron 2 of 11)	39443	NM_030625	TET1	CXXC6|LCX|bA119F7.1	tet methylcytosine dioxygenase 1	protein-coding	NM_030625	80312	TET1	PBLD;TET1;TET1;TET1;TET1;CCAR1		TRUE	0	31.5	25.25	21.75	25	33	25.25	27.25	27.75	25.75	25.5
chr10	70388989	70389069	81	3	-0.185116	0.566893	0.75201	0.0338419	hypo	0.923031	0.721559	-0.201472	-1.97005	0.00958648	intron (NM_030625, intron 3 of 11)	68912	NM_030625	TET1	CXXC6|LCX|bA119F7.1	tet methylcytosine dioxygenase 1	protein-coding	NM_030625	80312	TET1	TET1	TRUE		0	26.6667	25	25	17.6667	28.3333	23.3333	20	21.6667	29	20.3333
chr10	73833264	73833406	143	5	-0.179922	0.538031	0.717953	0.0347543	hypo	0.746198	0.527135	-0.219063	-1.89709	0.0115901	intron (NM_001244950, intron 1 of 10)	15196	NM_001244950	SPOCK2	testican-2	sparc/osteonectin, cwcv and kazal-like domains proteoglycan (testican) 2	protein-coding	NM_001244950;NM_014767	9806	SPOCK2	SPOCK2	TRUE		0	31.3333	29.3333	26	20	36.3333	28.6667	22	23.3333	34.3333	26.3333
chr10	77213541	77213906	366	4	-0.232855	0.648609	0.881463	0.0329948	hypo	0.872948	0.618542	-0.254407	-2.0187	0.00843729	Intergenic	50210	NR_024422	ZNF503-AS2	C10orf41|NCRNA00245	ZNF503 antisense RNA 2	miscRNA	NM_001305581		C10orf11	ZNF503-AS2	TRUE		0	30.5	20	25.5	25.5	25.75	22.25	21.75	35.25	30.25	27.25
chr10	79529213	79529244	32	3	-0.198538	0.678991	0.877529	0.0394658	hypo	0.87511	0.605194	-0.269916	-1.70518	0.0197578	Intergenic	-131652	NM_001271522	KCNMA1	BKTM|KCa1.1|MaxiK|SAKCA|SLO|SLO-ALPHA|SLO1|bA205K10.1|mSLO1	potassium large conductance calcium-activated channel, subfamily M, alpha member 1	protein-coding				DLG5	TRUE		0	21	15.3333	24.3333	21	14.3333	11.6667	16.3333	21	27	22.3333
chr10	79856718	79856772	53	3	0.15436	0.637892	0.483533	0.0304239	hyper	0.435879	0.595011	0.159132	2.12314	0.00644962	Intergenic	63226	NM_033022	RPS24	DBA3|S24	ribosomal protein S24	protein-coding				RPS24		TRUE	0	3.33333	10.3333	14	12	14.3333	12.6667	12.6667	15.3333	14.3333	17.3333
chr10	80389364	80389623	258	3	-0.226185	0.51321	0.739395	0.0361003	hypo	0.821021	0.617804	-0.203217	-1.98318	0.00923921	Intergenic	362408	NR_073447	LINC00595	C10orf101	long intergenic non-protein coding RNA 595	miscRNA				LINC00595		TRUE	0	16.625	15.625	21	13.75	20.125	26.375	15.75	22.25	19.75	17.375
chr10	81946557	81946583	25	4	0.184358	0.629065	0.444707	0.0396623	hyper	0.407847	0.607833	0.199985	1.42994	0.0427119	intron (NM_145869, intron 1 of 16)	18759	NM_145869	ANXA11	ANX11|CAP50	annexin A11	protein-coding	NM_001157;NM_001278409;NM_145869;NM_145868;NM_001278408;NM_001278407	311	ANXA11	ANXA11;LINC00857;ANXA11;LINC00857;PLAC9;DYDC2		TRUE	0	15.6667	16	20	25	25	21.3333	16.3333	20.3333	30.3333	19.3333
chr10	82505693	82505812	120	4	0.235163	0.861716	0.626552	0.0381011	hyper	0.545889	0.80645	0.260561	2.06551	0.00751656	Intergenic	205178	NM_001145719	SH2D4B	-	SH2 domain containing 4B	protein-coding				SH2D4B	TRUE		0	20.6667	22	22	15.3333	23	25	16.6667	23.3333	20	17.3333
chr10	83395422	83395438	17	3	0.252622	0.98175	0.729127	0.0448217	hyper	0.829958	0.979009	0.149051	1.68971	0.0206945	Intergenic	-239640	NM_001165972	NRG3	HRG3|pro-NRG3	neuregulin 3	protein-coding				NRG3	TRUE		0	17.3333	19.6667	14.3333	18.6667	21.6667	17.6667	19	18.6667	15.6667	26
chr10	83403070	83403292	223	4	0.244297	0.872428	0.628131	0.0453041	hyper	0.594202	0.854742	0.26054	1.63858	0.0238679	Intergenic	-231889	NM_001165972	NRG3	HRG3|pro-NRG3	neuregulin 3	protein-coding				NRG3	TRUE		0	16.3333	20	21	20	18.3333	25	15.3333	21.6667	19.3333	27.3333
chr10	83475463	83475547	83	3	-0.259467	0.451168	0.710636	0.0377649	hypo	0.762338	0.646425	-0.115913	-1.38993	0.0474229	Intergenic	-159566	NM_001165972	NRG3	HRG3|pro-NRG3	neuregulin 3	protein-coding				NRG3		TRUE	0	21.3333	21.3333	23.6667	16	18.3333	15	17.3333	12.6667	20.6667	17.6667
chr10	85713063	85713404	342	6	-0.193961	0.693029	0.88699	0.0372531	hypo	0.885274	0.696774	-0.1885	-1.63482	0.0241444	Intergenic	-185951	NM_014394	GHITM	DERP2|HSPC282|MICS1|PTD010|TMBIM5	growth hormone inducible transmembrane protein	protein-coding				GHITM	TRUE		0	25.3333	30.3333	36.3333	27.3333	35.3333	40.6667	22	28.3333	36.3333	35.3333
chr10	85869545	85869557	13	3	0.213654	0.69092	0.477266	0.0409785	hyper	0.723978	0.908588	0.18461	1.56146	0.0298743	Intergenic	-29634	NM_014394	GHITM	DERP2|HSPC282|MICS1|PTD010|TMBIM5	growth hormone inducible transmembrane protein	protein-coding				GHITM	TRUE		0	30	28.75	27.25	21.75	26.75	29.5	21.5	21.5	25.5	23.5
chr10	86467069	86467158	90	3	0.214623	0.772334	0.557711	0.0362502	hyper	0.572697	0.811783	0.239086	3.41494	0.000301576	Intergenic	378704	NM_018999	CCSER2	FAM190B|Gcap14|KIAA1128|bA486O22.1	coiled-coil serine-rich protein 2	protein-coding				CCSER2	TRUE		0	21.3333	18.6667	24.3333	21.3333	28	20.3333	18.3333	28	22.3333	19
chr10	86590975	86591064	90	3	0.241246	0.891478	0.650232	0.0378914	hyper	0.633407	0.882132	0.248725	2.47636	0.00250171	Intergenic	502610	NM_018999	CCSER2	FAM190B|Gcap14|KIAA1128|bA486O22.1	coiled-coil serine-rich protein 2	protein-coding				CCSER2	TRUE		0	25	26.3333	22.3333	28.3333	34	24.6667	21.6667	27	31	34.3333
chr10	86696372	86696469	98	3	0.194047	0.722716	0.528669	0.0385548	hyper	0.521342	0.747849	0.226507	2.38384	0.00323052	Intergenic	608011	NM_018999	CCSER2	FAM190B|Gcap14|KIAA1128|bA486O22.1	coiled-coil serine-rich protein 2	protein-coding				CCSER2	TRUE		0	23	17	23.6	11	19.4	20.2	13.4	18.8	22.8	23.4
chr10	86741272	86741520	249	3	0.253709	0.701274	0.447565	0.0352709	hyper	0.537741	0.753953	0.216212	2.297	0.00404158	Intergenic	-596092	NR_038986	GRID1-AS1	-	GRID1 antisense RNA 1	miscRNA				GRID1-AS1	TRUE		0	17.3333	14	22	14.6667	19	21.3333	19	25.3333	24.3333	28.3333
chr10	86836463	86836593	131	3	-0.368948	0.258698	0.627647	0.0375053	hypo	0.558525	0.186888	-0.371637	-3.25351	0.000406671	Intergenic	-500960	NR_038986	GRID1-AS1	-	GRID1 antisense RNA 1	miscRNA				GRID1-AS1	TRUE		0	37.75	20.25	30.25	27.5	36.25	27	26.25	23.5	27.25	31
chr10	86886577	86886649	73	3	-0.179872	0.666465	0.846337	0.0364319	hypo	0.801314	0.455901	-0.345413	-2.36992	0.00334019	Intergenic	-450875	NR_038986	GRID1-AS1	-	GRID1 antisense RNA 1	miscRNA				GRID1-AS1	TRUE		0	19.6667	22.3333	26	13.3333	21.6667	23.6667	10.6667	17.6667	22	20.3333
chr10	86983019	86983113	93	3	-0.185291	0.526591	0.711882	0.039322	hypo	0.785543	0.599518	-0.186026	-2.35436	0.00346584	Intergenic	-354423	NR_038986	GRID1-AS1	-	GRID1 antisense RNA 1	miscRNA				GRID1-AS1		TRUE	0	11.3333	24.3333	26	14.6667	20	20	20	24	14	21
chr10	87988227	87988347	121	3	-0.210385	0.528505	0.73889	0.0447902	hypo	0.785868	0.483032	-0.302836	-1.63071	0.0244848	intron (NM_017551, intron 2 of 15)	36258	NR_029907	MIR346	MIRN346|hsa-mir-346|miR-346|miRNA346	microRNA 346	miscRNA	NM_017551	2894	GRID1	MIR346	TRUE		0	21.6667	25	20.3333	11	22	25.6667	17.3333	22.6667	16.6667	31
chr10	90035340	90035438	99	3	0.184592	0.88622	0.701627	0.0317684	hyper	0.735094	0.899721	0.164627	1.67382	0.0216427	intron (NM_018363, intron 6 of 6)	307693	NM_018363	RNLS	C10orf59|RENALASE	renalase, FAD-dependent amine oxidase	protein-coding	NM_018363	55328	RNLS	RNLS	TRUE		0	26.3333	27.3333	18.3333	16.3333	22	29.3333	18.6667	34.6667	36	19.6667
chr10	91794541	91794694	154	4	-0.199904	0.700274	0.900178	0.0313045	hypo	0.911346	0.746803	-0.164544	-1.42497	0.0433242	Intergenic	205368	NR_038382	LINC00865	-	long intergenic non-protein coding RNA 865	miscRNA				LINC00865	TRUE		0	26.3333	19.6667	24.3333	32.3333	22.6667	20	30.3333	32	30.6667	28.3333
chr10	94444637	94444872	236	3	-0.175993	0.734951	0.910944	0.0299589	hypo	0.897716	0.700827	-0.196889	-1.90055	0.0114759	Intergenic	-4926	NM_002729	HHEX	HEX|HMPH|HOX11L-PEN|PRH|PRHX	hematopoietically expressed homeobox	protein-coding				IDE;HHEX	TRUE		0	20.5	13.75	15.75	17	18	24.5	14.25	22.5	20	16.25
chr10	94463937	94463987	51	3	-0.167041	0.71711	0.88415	0.0327265	hypo	0.874155	0.664683	-0.209472	-2.01151	0.00858579	Intergenic	14281	NM_002729	HHEX	HEX|HMPH|HOX11L-PEN|PRH|PRHX	hematopoietically expressed homeobox	protein-coding				HHEX	TRUE		0	21	17	17	21	23.6667	22	11.6667	21.3333	12.6667	18
chr10	95098359	95098493	135	3	0.2711	0.734606	0.463506	0.0307968	hyper	0.582948	0.762652	0.179705	1.50391	0.0349646	intron (NM_133337, intron 38 of 52)	143648	NM_013451	MYOF	FER1L3	myoferlin	protein-coding	NM_013451;NM_133337	26509	MYOF	MYOF	TRUE		0	21.6667	16.3333	19.3333	17.3333	22.3333	14	9	22	17.3333	19
chr10	97984130	97984255	126	4	0.193922	0.841978	0.648056	0.0308749	hyper	0.64678	0.834241	0.187461	1.84324	0.013347	intron (NR_047683, intron 5 of 13)	47080	NR_047683	BLNK	AGM4|BASH|BLNK-S|LY57|SLP-65|SLP65|bca	B-cell linker	protein-coding	NM_001258441;NM_001258440;NM_001114094;NR_047683;NR_047682;NR_047681;NR_047680;NM_013314;NM_001258442	29760	BLNK	BLNK;PIK3AP1	TRUE		0	14.6667	15.6667	13.6667	15	10.6667	14.6667	6	16	23.3333	15
chr10	98244497	98244662	166	3	0.171448	0.647209	0.47576	0.0307271	hyper	0.463163	0.722727	0.259565	2.47106	0.00254512	intron (NM_012465, intron 1 of 20)	29103	NM_012465	TLL2	-	tolloid-like 2	protein-coding	NM_012465	7093	TLL2	TLL2	TRUE		0	21.3333	20.6667	25	21.6667	19	23.3333	17	22.3333	24	22
chr10	98395266	98395388	123	3	0.183523	0.974783	0.79126	0.0330371	hyper	0.82904	0.970173	0.141133	1.60043	0.0267923	intron (NM_152309, intron 8 of 16)	-48518	NM_020123	TM9SF3	EP70-P-iso|SMBP	transmembrane 9 superfamily member 3	protein-coding	NM_152309	118788	PIK3AP1	TM9SF3	TRUE		0	15	17.6667	19.3333	13.6667	23	21.3333	19	18.3333	23.6667	18.3333
chr10	98948076	98948149	74	6	-0.174351	0.411472	0.585823	0.0320904	hypo	0.682175	0.477621	-0.204554	-1.53541	0.0320265	intron (NR_037909, intron 11 of 14)	-2430	NM_003061	SLIT1	MEGF4|SLIL1|SLIT-1|SLIT3	slit homolog 1 (Drosophila)	protein-coding	NR_037909	100533184	ARHGAP19-SLIT1	SLIT1	TRUE		0	22.25	21.5	17.25	26	16.5	18	14.25	19	23.5	20.5
chr10	99421036	99421042	7	3	-0.171501	0.806029	0.977531	0.0289795	hypo	0.975773	0.845262	-0.130511	-1.41261	0.0447407	intron (NM_018425, intron 4 of 8)	20596	NM_018425	PI4K2A	PI4KII|PIK42A|RP11-548K23.6	phosphatidylinositol 4-kinase type 2 alpha	protein-coding	NM_018425	55361	PI4K2A	PI4K2A	TRUE		0	23.6667	28.6667	23	21.3333	31	20	21	24.6667	23	24
chr10	99481858	99482050	193	4	0.170665	0.845756	0.675092	0.0347073	hyper	0.608363	0.862012	0.253649	1.73589	0.0181608	Intergenic	8489	NM_031484	MARVELD1	GB14|MARVD1|MRVLDC1|RP11-548K23.8|bA548K23.8	MARVEL domain containing 1	protein-coding				MARVELD1;RRP12;ZDHHC16	TRUE		0	25	17.7143	33.2857	21.1429	27.5714	19.4286	15.2857	23.1429	24.2857	25.5714
chr10	100151147	100151281	133	3	0.156529	0.525929	0.369399	0.0306263	hyper	0.502103	0.672229	0.170125	1.90669	0.0112977	intron (NM_032709, intron 10 of 15)	3851	NR_031619	MIR1287	MIRN1287|hsa-mir-1287	microRNA 1287	miscRNA	NM_032709	84795	PYROXD2	MIR1287;MIR1287		TRUE	0	31	24	29.6667	15.6667	25.3333	17.3333	22	21	20.3333	19
chr10	101359831	101359879	49	3	-0.168739	0.727063	0.895802	0.0311005	hypo	0.885993	0.712549	-0.173444	-1.72648	0.0186132	Intergenic	20366	NM_031212	SLC25A28	MFRN2|MRS3/4|MRS4L	solute carrier family 25 (mitochondrial iron transporter), member 28	protein-coding				SLC25A28	TRUE		0	22	17.3333	30	24	33	27	24	24	30.6667	28.3333
chr10	101942892	101943012	119	3	0.153159	0.56005	0.406891	0.0315602	hyper	0.499731	0.650106	0.150375	1.51577	0.0339114	intron (NM_001100626, intron 3 of 11)	2783	NM_006459	ERLIN1	C10orf69|Erlin-1|KE04|KEO4|SPFH1	ER lipid raft associated 1	protein-coding	NM_001100626;NM_006459	10613	ERLIN1	CHUK;SEC31B		TRUE	1	13.3333	21	23.3333	13.6667	22.6667	16	9	28	19.3333	12.6667
chr10	102208390	102208535	146	3	0.193297	0.896351	0.703053	0.0318629	hyper	0.666195	0.890346	0.224151	2.17832	0.00557459	Intergenic	-14349	NM_003393	WNT8B	-	wingless-type MMTV integration site family, member 8B	protein-coding				WNT8B	TRUE		0	18.6667	16.3333	21.6667	17.3333	23	16	12	22	24.6667	18.3333
chr10	102330023	102330091	69	4	0.150942	0.325749	0.174807	0.0326498	hyper	0.140125	0.298043	0.157917	2.12421	0.00642906	Intergenic	34416	NM_017902	HIF1AN	FIH1	hypoxia inducible factor 1, alpha subunit inhibitor	protein-coding				HIF1AN	TRUE		0	14.25	15.75	16.25	20.75	25.25	14.5	17.5	19.5	14.5	17.75
chr10	102916644	102916818	175	3	0.276375	0.895877	0.619502	0.0443014	hyper	0.519619	0.912895	0.393276	2.66239	0.00151017	Intergenic	25670	NM_005521	TLX1	HOX11|TCL3	T-cell leukemia homeobox 1	protein-coding				TLX1	TRUE		0	24	19.6667	22.6667	24.6667	23.3333	24	20.3333	16	24.3333	16.3333
chr10	104540884	104541118	235	3	0.18298	0.700931	0.517951	0.03259	hyper	0.495413	0.704591	0.209179	1.71545	0.0191912	intron (NM_017787, intron 1 of 3)	5113	NM_017787	WBP1L	C10orf26|OPA1L|OPAL1	WW domain binding protein 1-like	protein-coding	NM_017787;NM_001083913	54838	WBP1L	WBP1L	TRUE		0	20.3333	18	27.3333	24.3333	32.6667	22.3333	26	29.3333	28	26.3333
chr10	105915958	105916137	180	3	0.204197	0.782032	0.577835	0.0349726	hyper	0.657605	0.864992	0.207387	1.61812	0.0253895	intron (NM_025145, intron 27 of 37)	34119	NM_001002759	SFR1	C10orf78|MEI5|MEIR5|bA373N18.1	SWI5-dependent recombination repair 1	protein-coding	NM_025145	80217	CFAP43	SFR1	TRUE		0	27.3333	26	24.3333	20	29.6667	23.6667	22.3333	27.6667	26.6667	31.6667
chr10	106099249	106099511	263	4	0.177921	0.554105	0.376184	0.0330756	hyper	0.466547	0.645078	0.178531	1.60123	0.0267192	Intergenic	-1129	NM_001272013	ITPRIP	DANGER|KIAA1754|bA127L20|bA127L20.2	inositol 1,4,5-trisphosphate receptor interacting protein	protein-coding				GSTO1;MIR4482-1;GSTO2	TRUE		0	35	21.3333	30	27	28.6667	31.6667	28	31.6667	29.6667	34
chr10	106787684	106787761	78	3	-0.210513	0.621156	0.831669	0.0353853	hypo	0.79648	0.568058	-0.228422	-1.71583	0.0191821	intron (NM_014978, intron 4 of 26)	386864	NM_014978	SORCS3	SORCS	sortilin-related VPS10 domain containing receptor 3	protein-coding	NM_014978	22986	SORCS3	SORCS3	TRUE		0	39.6667	38.3333	30.3333	32.6667	39	30	28.3333	36	22.6667	30
chr10	107677338	107677902	565	7	0.296339	0.908254	0.611915	0.0520346	hyper	0.663498	0.927084	0.263585	1.41272	0.0447316	Intergenic	1246846	NM_001206570	SORCS1	hSorCS	sortilin-related VPS10 domain containing receptor 1	protein-coding				SORCS1	TRUE		0	30.6667	30.6667	30	25	27.6667	29.3333	26	28.3333	27.3333	27.3333
chr10	112178016	112178142	127	4	0.247389	0.850796	0.603407	0.044457	hyper	0.698664	0.836001	0.137337	1.45603	0.039904	Intergenic	-79546	NM_004419	DUSP5	DUSP|HVH3	dual specificity phosphatase 5	protein-coding				DUSP5	TRUE		0	32.3333	31.6667	28.3333	33.3333	37	31.6667	29	35	32.6667	34.3333
chr10	117170309	117170395	87	3	0.324066	0.873227	0.549161	0.0438264	hyper	0.490159	0.841345	0.351186	2.3607	0.00340873	intron (NM_207303, intron 20 of 28)	317228	NR_074088	ATRNL1	ALP|bA338L11.1|bA454H24.1	attractin-like 1	protein-coding	NM_207303	26033	ATRNL1	ATRNL1	TRUE		0	28.6667	24.3333	32.6667	23	31	29	30	31.3333	25.6667	27
chr10	117173528	117173768	241	3	0.455449	0.77441	0.318961	0.0408245	hyper	0.405643	0.77967	0.374026	2.62769	0.00162897	intron (NM_207303, intron 20 of 28)	320524	NR_074088	ATRNL1	ALP|bA338L11.1|bA454H24.1	attractin-like 1	protein-coding	NM_207303	26033	ATRNL1	ATRNL1	TRUE		0	36	27.3333	39.6667	27.6667	44.3333	25.3333	32.6667	23.6667	39	24.3333
chr10	117318954	117318990	37	8	-0.358198	0.499773	0.857972	0.0471488	hypo	0.906941	0.754279	-0.152662	-1.89443	0.011661	intron (NM_207303, intron 26 of 28)	465848	NR_074088	ATRNL1	ALP|bA338L11.1|bA454H24.1	attractin-like 1	protein-coding	NM_207303	26033	ATRNL1	ATRNL1	TRUE		0	33.6667	28.6667	31.6667	23	26.3333	26.3333	26	26.6667	33.3333	25
chr10	117338418	117338981	562	4	0.228999	0.553685	0.324686	0.0406353	hyper	0.248639	0.531483	0.282843	2.65625	0.0015353	intron (NM_207303, intron 26 of 28)	485575	NR_074088	ATRNL1	ALP|bA338L11.1|bA454H24.1	attractin-like 1	protein-coding	NM_207303	26033	ATRNL1	ATRNL1		TRUE	0	29.75	26.25	20	27.25	29	31.25	26.25	25.75	33	33.75
chr10	117355547	117355602	56	3	0.198719	0.853742	0.655023	0.0419989	hyper	0.618947	0.825669	0.206722	1.86619	0.0125565	intron (NM_207303, intron 26 of 28)	502451	NR_074088	ATRNL1	ALP|bA338L11.1|bA454H24.1	attractin-like 1	protein-coding	NM_207303	26033	ATRNL1	ATRNL1	TRUE		0	24.5	23.25	27.25	29.75	35.5	27.5	30.75	23.75	31	27
chr10	117359902	117360299	398	4	-0.288328	0.545383	0.83371	0.0372994	hypo	0.837585	0.564136	-0.273449	-2.0776	0.00730409	intron (NM_207303, intron 26 of 28)	506977	NR_074088	ATRNL1	ALP|bA338L11.1|bA454H24.1	attractin-like 1	protein-coding	NM_207303	26033	ATRNL1	ATRNL1	TRUE		0	36	32	30.3333	26.3333	30.6667	29.6667	28.3333	33	30.3333	32
chr10	117387895	117388323	429	4	0.23382	0.844416	0.610596	0.0369861	hyper	0.653218	0.841597	0.18838	2.0123	0.00855837	intron (NM_207303, intron 26 of 28)	534985	NR_074088	ATRNL1	ALP|bA338L11.1|bA454H24.1	attractin-like 1	protein-coding	NM_207303	26033	ATRNL1	ATRNL1	TRUE		0	19.75	17.25	19	18.75	28.5	18.5	21	30.25	21.75	27.5
chr10	117421736	117421912	177	3	-0.182958	0.698479	0.881438	0.0337456	hypo	0.883197	0.669159	-0.214037	-2.13339	0.0062897	intron (NM_207303, intron 26 of 28)	568700	NR_074088	ATRNL1	ALP|bA338L11.1|bA454H24.1	attractin-like 1	protein-coding	NM_207303	26033	ATRNL1	GFRA1	TRUE		0	25	24	24.3333	21	25	28	21.6667	21.6667	28.3333	30.3333
chr10	121578322	121578401	80	10	0.225594	0.597864	0.372269	0.0482431	hyper	0.381476	0.634931	0.253455	2.15262	0.00595613	promoter-TSS (NM_001243194)	-407	NM_001243194	INPP5F	MSTPO47|SAC2|hSAC2	inositol polyphosphate-5-phosphatase F	protein-coding	NM_014937	22876	INPP5F	INPP5F	TRUE		1	33.3333	29.3333	30	24.3333	32.3333	32.6667	25.6667	39	31.6667	31
chr10	122644717	122645012	296	4	0.293717	0.914606	0.620889	0.0470193	hyper	0.629304	0.927555	0.298251	1.97719	0.00940599	intron (NM_018117, intron 14 of 28)	-34174	NR_033850	WDR11-AS1	-	WDR11 antisense RNA 1	miscRNA	NR_049879;NM_018117	55717;100847064	MIR5694;WDR11	WDR11-AS1	TRUE		0	30	24	27.6667	18	28.6667	22	24.6667	26.3333	32.3333	24
chr10	122677032	122677458	427	6	0.214647	0.767283	0.552635	0.039566	hyper	0.554847	0.760983	0.206136	1.92791	0.0106877	intron (NR_049879, intron 3 of 4)	-66554	NR_033850	WDR11-AS1	-	WDR11 antisense RNA 1	miscRNA	NR_049879	100847064	MIR5694	WDR11-AS1	TRUE		0	23.75	22	25	26.5	28	26	21.5	26.25	28.5	25.75
chr10	123340107	123340153	45	3	-0.170716	0.564077	0.734793	0.0358193	hypo	0.767965	0.582298	-0.185667	-1.46964	0.0383596	intron (NM_001144914, intron 1 of 14)	13352	NM_023029	FGFR2	BBDS|BEK|BFR-1|CD332|CEK3|CFD1|ECT1|JWS|K-SAM|KGFR|TK14|TK25	fibroblast growth factor receptor 2	protein-coding	NM_001144914;NM_001144919;NM_001144917;NM_001144916;NM_001144915;NM_000141;NM_001144913;NM_022970;NM_001144918;NM_023029;NR_073009	2263	FGFR2	FGFR2		TRUE	0	24.3333	22	28.3333	18.6667	25.3333	22	16	26.3333	24.6667	23.6667
chr10	123885928	123885956	29	3	0.236554	0.636237	0.399683	0.0313506	hyper	0.329719	0.626597	0.296878	1.8538	0.0130135	intron (NM_206862, intron 5 of 22)	-37163	NM_206860	TACC2	AZU-1|ECTACC	transforming, acidic coiled-coil containing protein 2	protein-coding	NM_001291879;NM_001291876;NM_001291877;NM_206862;NM_206861	10579	TACC2	TACC2	TRUE		0	8.5	7.75	12.5	10.5	26	11	12.25	16.75	5.25	0.75
chr10	125000864	125001132	267	3	0.187604	0.579937	0.392333	0.0348114	hyper	0.404424	0.560289	0.155865	1.77985	0.0160498	Intergenic	87237	NM_004725	BUB3	BUB3L|hBUB3	BUB3 mitotic checkpoint protein	protein-coding				HMX3;CUZD1;BUB3		TRUE	0	31	28.6667	26.6667	28.6667	25.6667	25.6667	24	28.6667	27	25.3333
chr10	125014364	125014375	10	3	-0.175764	0.729116	0.904881	0.0370191	hypo	0.891494	0.693016	-0.198478	-1.76465	0.0166415	Intergenic	100609	NM_004725	BUB3	BUB3L|hBUB3	BUB3 mitotic checkpoint protein	protein-coding				BUB3		TRUE	0	23.6667	26.6667	25.6667	21	29	27	22	34.6667	23.6667	23.6667
chr10	127838133	127838175	43	3	0.178528	0.908504	0.729977	0.0363323	hyper	0.74487	0.875067	0.130197	1.41506	0.0444665	intron (NM_003474, intron 4 of 22)	238973	NM_003474	ADAM12	MCMP|MCMPMltna|MLTN|MLTNA	ADAM metallopeptidase domain 12	protein-coding	NM_021641;NM_003474;NM_001288975;NM_001288974;NM_001288973	8038	ADAM12	ADAM12	TRUE		0	25.6667	29.6667	33	29.6667	23.6667	28.3333	22.3333	27	29.3333	31
chr10	130125764	130125794	31	3	0.170145	0.922109	0.751964	0.0315744	hyper	0.718417	0.909553	0.191136	1.90038	0.0114828	Intergenic	-201311	NM_001145966	MKI67	KIA	antigen identified by monoclonal antibody Ki-67	protein-coding				MKI67	TRUE		0	29.6667	27.3333	21.6667	17	30	27.6667	20.6667	23.3333	18.3333	32.6667
chr10	130137051	130137231	181	3	0.180351	0.904394	0.724043	0.0362187	hyper	0.714599	0.911765	0.197166	2.03022	0.00823395	Intergenic	-212673	NM_001145966	MKI67	KIA	antigen identified by monoclonal antibody Ki-67	protein-coding				MKI67	TRUE		0	24	9.25	29.75	17.75	27.75	18.5	11.5	21.75	22.75	25
chr10	131065269	131065431	161	3	0.184471	0.879904	0.695433	0.03219	hyper	0.658619	0.860275	0.201657	1.90025	0.0114828	Intergenic	-200105	NM_002412	MGMT	-	O-6-methylguanine-DNA methyltransferase	protein-coding				MGMT		TRUE	0	29	23.3333	17.3333	24.6667	33.6667	23.6667	14	34	25.6667	26.6667
chr10	133655467	133655769	303	8	-0.218784	0.72491	0.943694	0.0349147	hypo	0.958115	0.734405	-0.22371	-1.80037	0.0151017	Intergenic	-33083	NR_038365	FLJ46300	-	FLJ46300 protein	miscRNA				FLJ46300	TRUE		0	30.3333	26.6667	25	20.6667	36	27	30.6667	33	27.3333	27.6667
chr11	793501	793586	86	5	-0.132015	0.820293	0.952308	0.0246942	hypo	0.952411	0.789646	-0.162766	-1.49523	0.0358145	exon (NM_001191060, exon 5 of 10)	2719	NM_024698	SLC25A22	EIEE3|GC1|NET44	solute carrier family 25 (mitochondrial carrier: glutamate), member 22	protein-coding	NM_024698;NM_001191061;NM_001191060	79751	SLC25A22	SLC25A22	TRUE		0	27.6667	22.3333	26.3333	21.3333	27.6667	28.6667	30.3333	30.6667	37	27.6667
chr11	1500063	1500091	27	3	0.168822	0.619981	0.451159	0.0340548	hyper	0.44514	0.687033	0.241893	1.83041	0.0138954	intron (NM_001172223, intron 3 of 4)	7872	NM_001172223	MOB2	HCCA2	MOB kinase activator 2	protein-coding	NM_001172223;NM_053005	81532	MOB2	MOB2		TRUE	0	7.75	15.75	20.5	4.5	11.5	7.5	6	6.75	6.5	9.75
chr11	3921616	3921715	98	8	-0.178025	0.397846	0.575871	0.036628	hypo	0.500713	0.349056	-0.151658	-1.46845	0.0384487	intron (NM_003156, intron 1 of 11)	44373	NR_039835	MIR4687	-	microRNA 4687	miscRNA	NM_003156;NM_001277961;NM_001277962	6786	STIM1	NUP98;PGAP2;RHOG;STIM1;TRIM21		TRUE	0	17.6667	25.3333	19.6667	23.6667	28	24.6667	15	22.3333	31.6667	19.3333
chr11	4664440	4664656	217	4	0.242078	0.613178	0.3711	0.0389126	hyper	0.363494	0.616459	0.252965	2.5378	0.0020859	promoter-TSS (NM_152430)	-608	NM_152430	OR51E1	D-GPCR|GPR136|GPR164|OR51E1P|OR52A3P|POGR|PSGR2	olfactory receptor, family 51, subfamily E, member 1	protein-coding				OR51E1	TRUE		0	33	35	30.6667	26.6667	36.6667	23.3333	34.6667	27.6667	38.6667	34.6667
chr11	4676975	4677241	267	3	-0.326532	0.621465	0.947997	0.0345353	hypo	0.944628	0.511759	-0.43287	-3.35162	0.000326708	TTS (NM_152430)	11952	NM_152430	OR51E1	D-GPCR|GPR136|GPR164|OR51E1P|OR52A3P|POGR|PSGR2	olfactory receptor, family 51, subfamily E, member 1	protein-coding				OR52B4;OR52B3P;OR51R1P;C11orf40;TRIM68;MMP26;OR51N1P;OR51A3P;OR51A4;OR51A2;OR52S1P;OR52A5	TRUE		0	33.3333	23.3333	25.6667	21.3333	26	28	22.6667	30.6667	32.6667	32
chr11	9646963	9647019	57	4	0.199739	0.948911	0.749172	0.0382321	hyper	0.726672	0.971552	0.24488	2.1334	0.0062897	Intergenic	-38637	NM_015055	SWAP70	SWAP-70	SWAP switching B-cell complex 70kDa subunit	protein-coding				SWAP70	TRUE		0	17.3333	29	21.3333	17.3333	13.3333	17.3333	17.6667	15	26	19.3333
chr11	9697331	9697428	98	3	-0.168609	0.509011	0.677621	0.0337666	hypo	0.712904	0.459598	-0.253307	-2.09797	0.00689285	intron (NM_015055, intron 1 of 11)	11752	NM_015055	SWAP70	SWAP-70	SWAP switching B-cell complex 70kDa subunit	protein-coding	NM_015055;NM_001297714	23075	SWAP70	DENND5A	TRUE		0	28	28.3333	34.6667	25.6667	36	25.3333	31.3333	30.3333	37.3333	28
chr11	9718322	9718453	132	3	0.194334	0.81809	0.623756	0.0383894	hyper	0.644719	0.83363	0.188911	2.14839	0.00602239	intron (NM_015055, intron 2 of 11)	32760	NM_015055	SWAP70	SWAP-70	SWAP switching B-cell complex 70kDa subunit	protein-coding	NM_015055;NM_001297714	23075	SWAP70	SWAP70	TRUE		0	27.6667	23.3333	26.6667	26	29	27.3333	22.3333	35.6667	34.3333	34.6667
chr11	9869160	9869412	253	4	0.354126	0.849553	0.495426	0.0381996	hyper	0.581648	0.846938	0.26529	2.31542	0.00380397	intron (NM_030962, intron 22 of 39)	-88206	NR_033972	LOC440028	-	uncharacterized LOC440028	miscRNA	NM_030962;NR_120539	81846;101928008	SBF2;LOC101928008	LOC440028	TRUE		0	27.6667	22	27	18	23.3333	20.3333	18	26.3333	20.6667	24
chr11	9889128	9889297	170	3	-0.322396	0.62963	0.952026	0.034844	hypo	0.956994	0.775031	-0.181963	-1.64819	0.0232557	intron (NM_030962, intron 17 of 39)	-108133	NR_033972	LOC440028	-	uncharacterized LOC440028	miscRNA	NM_030962;NR_120539	81846;101928008	SBF2;LOC101928008	SBF2-AS1;LOC440028	TRUE		0	38.3333	25.3333	31.6667	27	24.6667	22	26.6667	35	37.6667	38.3333
chr11	9947504	9947767	264	3	0.335701	0.825716	0.490016	0.0399165	hyper	0.627107	0.818396	0.191289	1.85861	0.0128444	intron (NM_030962, intron 16 of 39)	-166556	NR_033972	LOC440028	-	uncharacterized LOC440028	miscRNA	NM_030962;NR_120539	81846;101928008	SBF2;LOC101928008	WEE1	TRUE		0	19.6667	17.3333	22	19.6667	18.3333	21.3333	20	19	21.6667	17
chr11	10003414	10003628	215	3	0.21285	0.765569	0.55272	0.0381476	hyper	0.603169	0.767931	0.164762	1.41238	0.0447658	intron (NM_030962, intron 13 of 39)	-222441	NR_033972	LOC440028	-	uncharacterized LOC440028	miscRNA	NM_030962	81846	SBF2	LOC440028	TRUE		0	36	25.6667	26.3333	19.6667	34.6667	25.3333	13.3333	22.6667	21	22.6667
chr11	10531495	10531664	170	9	0.184286	0.883676	0.69939	0.0377207	hyper	0.664197	0.887491	0.223294	2.05498	0.00772904	promoter-TSS (NM_001190702)	-857	NM_001190702	MTRNR2L8	HN8	MT-RNR2-like 8	protein-coding				MTRNR2L8	TRUE		1	16.6667	23.6667	21.3333	12.6667	26.6667	17	17.3333	26.3333	15	20.6667
chr11	16381251	16381375	125	3	0.283141	0.880146	0.597004	0.0432406	hyper	0.715008	0.890698	0.17569	1.48171	0.0371373	intron (NM_033326, intron 1 of 15)	43100	NM_001145819	SOX6	HSSOX6|SOXD	SRY (sex determining region Y)-box 6	protein-coding	NM_001145819;NM_001145811;NM_033326;NM_017508	55553	SOX6	SOX6	TRUE		0	18.3333	18.6667	19.3333	12.6667	20.3333	18.6667	22.3333	19	19	19.3333
chr11	23212973	23213211	239	3	0.305882	0.591549	0.285667	0.0377678	hyper	0.297018	0.594803	0.297785	1.5527	0.0306466	Intergenic	-331120	NM_001195637	CCDC179	-	coiled-coil domain containing 179	protein-coding				CCDC179	TRUE		0	19	14	23.5	16.5	25	20.25	17.75	19	17.75	16.5
chr11	23285915	23286133	219	3	-0.279226	0.526301	0.805527	0.037216	hypo	0.78451	0.579793	-0.204718	-2.00437	0.00875486	Intergenic	-404052	NM_001195637	CCDC179	-	coiled-coil domain containing 179	protein-coding				CCDC179	TRUE		0	12	5.33333	9.16667	11.8333	11.5	17.5	17.1667	13.1667	17.8333	11.3333
chr11	26053756	26054109	352	3	0.326938	0.531908	0.20497	0.048825	hyper	0.553074	0.724807	0.171733	2.0836	0.00716473	Intergenic	-299746	NM_031418	ANO3	C11orf25|DYT23|DYT24|TMEM16C	anoctamin 3	protein-coding				ANO3		TRUE	0	11.6667	13	7.66667	14	13.3333	16.6667	8.33333	8.66667	20.3333	13.6667
chr11	28644439	28644471	33	4	-0.197905	0.671677	0.869582	0.0355801	hypo	0.855966	0.656721	-0.199245	-1.45325	0.0402353	Intergenic	514657	NM_001113528	METTL15	METT5D1	methyltransferase like 15	protein-coding				METTL15	TRUE		0	36	35.25	28.5	32	54.5	37.5	32.25	39.5	33.5	37.5
chr11	29782558	29782868	311	3	0.244086	0.705155	0.46107	0.0361781	hyper	0.459216	0.688302	0.229086	2.47195	0.00253827	Intergenic	255864	NM_002233	KCNA4	HBK4|HK1|HPCN2|HUKII|KCNA4L|KCNA8|KV1.4|PCN2	potassium voltage-gated channel, shaker-related subfamily, member 4	protein-coding				KCNA4	TRUE		0	33.3333	24.6667	24	28.3333	34	21.6667	28.3333	32.3333	35.3333	29.6667
chr11	33799158	33799204	47	5	0.329374	0.954312	0.624937	0.0430884	hyper	0.818415	0.948671	0.130256	1.56277	0.0297875	Intergenic	-3110	NM_033406	FBXO3	FBA|FBX3	F-box protein 3	protein-coding				CD59;FBXO3	TRUE		0	35.6667	32	34.3333	38	37.6667	33	30	37	33.6667	31
chr11	33800356	33800527	172	3	-0.246223	0.330265	0.576487	0.0457468	hypo	0.562689	0.360849	-0.20184	-1.61265	0.0257711	Intergenic	-4371	NM_033406	FBXO3	FBA|FBX3	F-box protein 3	protein-coding				FBXO3;FBXO3;FBXO3	TRUE		0	22.6667	15	19.3333	17.3333	23.3333	20.3333	13	14.3333	19.3333	15.3333
chr11	33977582	33977692	111	3	0.211978	0.666431	0.454453	0.0343996	hyper	0.375879	0.590701	0.214821	1.8467	0.0132419	Intergenic	-63801	NM_005574	LMO2	RBTN2|RBTNL1|RHOM2|TTG2	LIM domain only 2 (rhombotin-like 1)	protein-coding				LMO2	TRUE		0	30.6667	27	20.6667	27.3333	38.6667	24.6667	24.6667	29	29.6667	31.3333
chr11	36313454	36313731	276	3	0.212216	0.762906	0.55069	0.0360377	hyper	0.605294	0.799473	0.194179	1.82599	0.0140918	Intergenic	-2593	NM_014186	COMMD9	-	COMM domain containing 9	protein-coding				TRAF6		TRUE	0	27.3333	26.6667	27.3333	38	34.3333	20.3333	39	28.6667	22.3333	34.3333
chr11	38626458	38626668	211	4	-0.224249	0.466405	0.690654	0.0402855	hypo	0.656306	0.433939	-0.222367	-1.8682	0.0125017	Intergenic	1688117	NR_047674	LRRC4C	NGL-1|NGL1	leucine rich repeat containing 4C	protein-coding				LRRC4C	TRUE		0	22	11	15.6667	15	14	18.6667	16.3333	21	18.3333	19.6667
chr11	39581688	39581796	107	3	0.34307	0.446869	0.103799	0.0366381	hyper	0.0536893	0.349658	0.295969	1.969	0.00960704	Intergenic	732939	NR_047674	LRRC4C	NGL-1|NGL1	leucine rich repeat containing 4C	protein-coding				LRRC4C		TRUE	0	10.4444	13	13.8889	9.77778	17.2222	13.2222	8.11111	11.5556	16.8889	17.4444
chr11	40493560	40493745	186	7	0.256933	0.939799	0.682867	0.0406519	hyper	0.637912	0.934414	0.296502	3.50908	0.000262737	intron (NM_020929, intron 2 of 4)	-178973	NR_047673	LRRC4C	NGL-1|NGL1	leucine rich repeat containing 4C	protein-coding	NM_001258419;NM_020929	57689	LRRC4C	LRRC4C	TRUE		0	21.25	16.25	29	17.25	20.75	18.25	15.75	24.25	18.75	14.75
chr11	45208741	45209037	295	3	-0.263243	0.660302	0.923545	0.0306196	hypo	0.929699	0.693076	-0.236623	-2.74309	0.00122687	intron (NM_001256696, intron 4 of 6)	39994	NM_001256695	PRDM11	PFM8	PR domain containing 11	protein-coding	NR_046338;NM_001256696;NM_001256695	56981	PRDM11	PRDM11		TRUE	0	27.6667	26	25.6667	20.3333	24	28	20.3333	22.3333	37.3333	23.3333
chr11	45227635	45227829	195	4	0.203055	0.880978	0.677923	0.0310652	hyper	0.736145	0.912819	0.176674	2.17644	0.00559059	intron (NM_001256696, intron 5 of 6)	58838	NM_001256695	PRDM11	PFM8	PR domain containing 11	protein-coding	NR_046338;NM_001256696;NM_001256695	56981	PRDM11	TP53I11;PRDM11	TRUE		0	23	23	23.6667	29	25.6667	22.3333	22.3333	26.6667	24.6667	26.3333
chr11	47714608	47714873	266	3	-0.256714	0.612587	0.869302	0.0333323	hypo	0.895947	0.722076	-0.17387	-1.45228	0.0403061	intron (NM_024783, intron 8 of 18)	22187	NM_024783	AGBL2	-	ATP/GTP binding protein-like 2	protein-coding	NM_024783	79841	AGBL2	ACP2;MADD;MYBPC3;SPI1;SLC39A13;CELF1;C1QTNF4;FNBP4;NUP160;PTPRJ	TRUE		0	18.6667	12	12.3333	5.66667	17.3333	15.6667	18	16.6667	19.6667	15.3333
chr11	55748280	55748365	86	3	0.225825	0.941588	0.715763	0.0456901	hyper	0.689689	0.940639	0.250951	1.74934	0.0174617	intron (NR_027688, intron 3 of 3)	5558	NR_027688	OR7E5P	OR11-12|OR11-156|OR7F5P	olfactory receptor, family 7, subfamily E, member 5 pseudogene	pseudo	NR_027688	219445	OR7E5P	OR7E5P	TRUE		0	18.3333	20.3333	16.3333	16	9.33333	18.6667	6.33333	7.33333	20.3333	21.6667
chr11	57433326	57433370	45	3	-0.303939	0.655578	0.959517	0.0344189	hypo	0.955257	0.744078	-0.211179	-2.80237	0.0010738	Intergenic	-2126	NM_015457	ZDHHC5	DHHC5|ZNF375	zinc finger, DHHC-type containing 5	protein-coding				SLC43A1;CLP1;ZFP91-CNTF;ZFP91;C11orf31;ZFP91-CNTF;ZFP91;LPXN;TMX2-CTNND1;MED19;TMX2	TRUE		0	23.3333	26	32	20.3333	32.6667	29	27	29.6667	28	28.3333
chr11	57730886	57731167	282	3	-0.252607	0.476613	0.72922	0.0385904	hypo	0.730919	0.47681	-0.254109	-1.46006	0.0393854	Intergenic	-60326	NM_001005212	OR9Q1	-	olfactory receptor, family 9, subfamily Q, member 1	protein-coding				OR9Q1	TRUE		0	28.3333	24.3333	21.3333	20.3333	21.3333	17.6667	20.6667	28	22	20.3333
chr11	57756328	57756604	277	3	0.24669	0.665634	0.418945	0.0447812	hyper	0.419289	0.680046	0.260758	1.80744	0.0148115	Intergenic	-34887	NM_001005212	OR9Q1	-	olfactory receptor, family 9, subfamily Q, member 1	protein-coding				OR9Q1	TRUE		0	22.5714	18.1429	26.7143	17	21.2857	19	10.5714	22	15.7143	16.2857
chr11	57892709	57893175	465	4	-0.287899	0.312484	0.600383	0.0390978	hypo	0.532272	0.365527	-0.166745	-1.48924	0.0364222	intron (NM_001005212, intron 2 of 2)	-6025	NM_001005211	OR9I1	OR11-228	olfactory receptor, family 9, subfamily I, member 1	protein-coding	NM_001005212	219956	OR9Q1	OR9I1		TRUE	0	24.6667	22.6667	26.3333	21	28	24.3333	20	25.6667	26	27.3333
chr11	58453846	58454142	297	6	0.210562	0.59559	0.385028	0.0365325	hyper	0.393135	0.62496	0.231826	2.04498	0.0079141	Intergenic	45453	NM_005838	GLYAT	ACGNAT|CAT|GAT	glycine-N-acyltransferase	protein-coding				GLYATL2;FAM111B;FAM111A	TRUE		0	32	27	34.3333	29.6667	39	20.3333	36.3333	39	25.3333	36.6667
chr11	61470965	61471067	103	4	0.169659	0.640946	0.471287	0.0342796	hyper	0.365863	0.549169	0.183306	1.88502	0.0119283	intron (NM_006133, intron 1 of 19)	23111	NM_006133	DAGLA	C11orf11|DAGL(ALPHA)|DAGLALPHA|NSDDR	diacylglycerol lipase, alpha	protein-coding	NM_006133	747	DAGLA	DAGLA	TRUE		0	27.3333	20	21.6667	21.3333	24	19.3333	22.3333	24	24.3333	27
chr11	61963637	61963740	104	4	0.192292	0.64214	0.449848	0.0393394	hyper	0.361127	0.572407	0.21128	1.65171	0.023034	Intergenic	5979	NM_006552	SCGB1D1	LIPA|LPHA|LPNA	secretoglobin, family 1D, member 1	protein-coding				FADS2;FADS3;AHNAK;MTA2;GANAB;C11orf48	TRUE		0	25.3333	19.6667	20.6667	18	26.3333	16.3333	12	29	25.6667	16.3333
chr11	64980818	64981001	184	5	0.191426	0.496259	0.304833	0.0349809	hyper	0.308022	0.51725	0.209228	1.72441	0.0187183	promoter-TSS (NR_033396)	-401	NR_033396	SLC22A20	Oat6	solute carrier family 22, member 20	protein-coding				SPDYC;RASGRP2;CAPN1	TRUE		1	23.75	21	22	22	22.75	19.25	10	23.5	30.25	23.25
chr11	66963523	66963849	325	6	0.151361	0.482944	0.331583	0.0277045	hyper	0.335297	0.462687	0.12739	1.51996	0.0335115	intron (NM_012308, intron 5 of 20)	-43821	NM_001256405	KDM2A	CXXC8|FBL11|FBL7|FBXL11|JHDM1A|LILINA	lysine (K)-specific demethylase 2A	protein-coding	NR_027473;NM_012308	22992	KDM2A	CLCF1		TRUE	0	11.5	16.25	10	12.5	6.5	11.75	6	12.5	13	6.75
chr11	67045737	67045833	95	5	0.165264	0.52038	0.355116	0.0308508	hyper	0.321365	0.482041	0.160677	2.33421	0.00363491	intron (NM_001619, intron 2 of 20)	-10978	NM_207354	ANKRD13D	-	ankyrin repeat domain 13 family, member D	protein-coding	NM_001619	156	ADRBK1	LOC100130987;POLD4		TRUE	0	15.3333	15	22.3333	17.3333	17.3333	16.6667	11.3333	17.6667	19.6667	14
chr11	67438763	67438800	38	3	0.131704	0.527964	0.39626	0.0284766	hyper	0.163648	0.390357	0.22671	1.97045	0.00957734	intron (NM_001031615, intron 1 of 9)	3320	NM_000695	ALDH3B2	ALDH8	aldehyde dehydrogenase 3 family, member B2	protein-coding	NM_001031615;NM_000695	222	ALDH3B2	NUDT8;NUDT8;ALDH3B2	TRUE		0	18.4286	14.5714	25.1429	15.5714	22.5714	14.1429	18.2857	20.1429	14.5714	17.5714
chr11	68411103	68411156	54	3	0.155896	0.609179	0.453283	0.0304298	hyper	0.537267	0.674364	0.137097	1.45873	0.0395545	Intergenic	-40853	NM_015973	GAL	GAL-GMAP|GALN|GLNN|GMAP	galanin/GMAP prepropeptide	protein-coding				GAL	TRUE		0	20	21.3333	27.6667	16	31.6667	21	13.3333	29	17.6667	20.6667
chr11	70679969	70680286	318	4	-0.241049	0.543221	0.78427	0.0309084	hypo	0.763054	0.453188	-0.309866	-3.46885	0.000285584	intron (NM_012309, intron 8 of 22)	-28767	NR_073536	SHANK2-AS3	C11orf76	SHANK2 antisense RNA 3	miscRNA	NM_012309	22941	SHANK2	SHANK2-AS3	TRUE		0	19.3333	24.6667	26	19.6667	20.6667	20.3333	20.6667	29.6667	26	21
chr11	78668775	78668867	93	3	0.193506	0.817558	0.624053	0.0369058	hyper	0.623686	0.817758	0.194072	1.70184	0.0199634	intron (NM_001098816, intron 6 of 33)	-382912	NM_024678	NARS2	SLM5|asnRS	asparaginyl-tRNA synthetase 2, mitochondrial (putative)	protein-coding	NM_001098816	26011	TENM4	NARS2	TRUE		0	20.3333	25	23	18.6667	25	17.3333	16.3333	21.6667	27	23.3333
chr11	89779951	89780197	245	4	-0.275593	0.489421	0.765014	0.0372267	hypo	0.787214	0.528339	-0.258876	-1.93415	0.0105278	Intergenic	15799	NM_001195234	TRIM49C	TRIM49L2	tripartite motif containing 49C	protein-coding				TRIM49C		TRUE	0	21	28	11.6667	10	17.3333	21	15.6667	23.6667	20.6667	22
chr11	95266170	95266343	172	3	-0.276692	0.432351	0.709043	0.039334	hypo	0.725185	0.423808	-0.301377	-1.55798	0.0301736	Intergenic	256698	NM_144664	FAM76B	-	family with sequence similarity 76, member B	protein-coding				FAM76B		TRUE	0	15.75	3.75	20.75	12	15.5	4.25	12	14.25	15.5	14.75
chr11	95270154	95270642	489	4	-0.363985	0.515136	0.87912	0.0400023	hypo	0.875156	0.568053	-0.307103	-2.84951	0.000984693	Intergenic	252556	NM_144664	FAM76B	-	family with sequence similarity 76, member B	protein-coding				FAM76B	TRUE		0	30.6667	22	27.3333	28.3333	26.6667	19.6667	19	31	22.3333	21.6667
chr11	95389268	95389501	234	3	0.409021	0.821376	0.412355	0.040641	hyper	0.386705	0.819119	0.432414	2.85866	0.000952707	Intergenic	133569	NM_144664	FAM76B	-	family with sequence similarity 76, member B	protein-coding				FAM76B	TRUE		0	25.25	22.5	23.5	15.25	22	24.75	19.25	31.25	30	26.5
chr11	95390802	95391099	298	3	0.213269	0.84114	0.627871	0.0404275	hyper	0.670894	0.888572	0.217678	2.25927	0.00448252	Intergenic	132003	NM_144664	FAM76B	-	family with sequence similarity 76, member B	protein-coding				FAM76B	TRUE		0	13	17.3333	12	4.66667	10.3333	11.6667	3.66667	7.33333	13	9.33333
chr11	95407602	95407781	180	3	0.215799	0.874929	0.65913	0.0339756	hyper	0.660413	0.876062	0.215649	2.3304	0.0036806	Intergenic	115262	NM_144664	FAM76B	-	family with sequence similarity 76, member B	protein-coding				FAM76B	TRUE		0	16.6667	19.3333	19.3333	13.3333	15.6667	13.3333	11	24.3333	16	18
chr11	95410057	95410122	66	3	0.179297	0.836845	0.657548	0.0334398	hyper	0.665344	0.877469	0.212125	2.25896	0.00449166	Intergenic	112864	NM_144664	FAM76B	-	family with sequence similarity 76, member B	protein-coding				FAM76B	TRUE		0	21.25	33.5	30.5	24.5	30.5	22	20.5	33.75	39.25	26.25
chr11	95840004	95840092	89	3	-0.233354	0.729966	0.963319	0.0321361	hypo	0.972396	0.780707	-0.191689	-1.91793	0.0109641	intron (NM_032427, intron 1 of 4)	-182677	NM_016156	MTMR2	CMT4B|CMT4B1	myotubularin related protein 2	protein-coding	NM_032427	84441	MAML2	MTMR2	TRUE		0	31.6667	32	29.3333	24	28.6667	24.6667	22.3333	21.3333	34.6667	33
chr11	102390187	102390371	185	3	-0.184299	0.737077	0.921376	0.0339082	hypo	0.901946	0.687868	-0.214078	-2.01663	0.00847612	TTS (NM_002423)	11199	NM_002423	MMP7	MMP-7|MPSL1|PUMP-1	matrix metallopeptidase 7 (matrilysin, uterine)	protein-coding				MMP7	TRUE		0	26.3333	20	22.3333	17	23.6667	23.3333	19.3333	25.6667	19.6667	21.3333
chr11	102509152	102509273	122	3	0.328567	0.931599	0.603032	0.0395978	hyper	0.6371	0.931384	0.294283	2.23232	0.00481608	Intergenic	-13150	NM_004771	MMP20	AI2A2|MMP-20	matrix metallopeptidase 20	protein-coding				MMP20	TRUE		0	25.3333	20.3333	25	24	33	24	27.6667	20	24.6667	29.6667
chr11	102628040	102628050	11	3	-0.171756	0.800552	0.972308	0.0347606	hypo	0.986915	0.752625	-0.23429	-1.66014	0.0225223	Intergenic	23314	NM_002425	MMP10	SL-2|STMY2	matrix metallopeptidase 10 (stromelysin 2)	protein-coding				MMP10	TRUE		0	22.3333	21.3333	22.3333	14.3333	25.6667	20	11	25	27	16.3333
chr11	105347682	105347929	248	4	-0.199713	0.593552	0.793265	0.0400465	hypo	0.785599	0.601451	-0.184149	-2.09157	0.00701165	Intergenic	-132994	NM_000829	GRIA4	GLUR4|GLUR4C|GLURD|GluA4	glutamate receptor, ionotropic, AMPA 4	protein-coding				GRIA4	TRUE		0	20.5	16.5	16.25	20.25	18	20.5	13	18.25	17.25	19.25
chr11	105383477	105383696	220	5	-0.185738	0.670157	0.855895	0.0336686	hypo	0.860738	0.679335	-0.181403	-1.67138	0.0218437	Intergenic	-97213	NM_000829	GRIA4	GLUR4|GLUR4C|GLURD|GluA4	glutamate receptor, ionotropic, AMPA 4	protein-coding				GRIA4	TRUE		0	15.6667	20.3333	15	13.5	20.6667	16.1667	12.6667	24.1667	25	18.6667
chr11	108766959	108767105	147	3	-0.201994	0.462399	0.664393	0.0335979	hypo	0.726693	0.533493	-0.1932	-1.49219	0.0361503	intron (NM_004398, intron 16 of 17)	231216	NM_004398	DDX10	HRH-J8	DEAD (Asp-Glu-Ala-Asp) box polypeptide 10	protein-coding	NM_004398	1662	DDX10	DDX10	TRUE		0	24.7143	18.4286	22	18.4286	24.2857	21.8571	12.8571	18.5714	27.5714	20.4286
chr11	110396578	110396768	191	3	0.229966	0.653322	0.423356	0.0350348	hyper	0.437552	0.693805	0.256253	1.59713	0.0270391	Intergenic	96012	NM_004109	FDX1	ADX|FDX|LOH11CR1D	ferredoxin 1	protein-coding				FDX1	TRUE		0	16.4	13.3	14.3	12.4	15.7	11.2	6.1	16	14	13.8
chr11	110425758	110425772	15	3	0.177471	0.886856	0.709386	0.0387752	hyper	0.440389	0.801982	0.361593	2.5157	0.00222527	Intergenic	125104	NM_004109	FDX1	ADX|FDX|LOH11CR1D	ferredoxin 1	protein-coding				FDX1	TRUE		0	19.4	18.8	18.6	15.4	24.6	17.6	11.4	20.4	17	18.6
chr11	110458833	110459059	227	4	0.239772	0.738017	0.498245	0.0371439	hyper	0.519542	0.747686	0.228145	1.74513	0.0177016	intron (NM_001258416, intron 12 of 15)	123827	NM_001258415	ARHGAP20	RARHOGAP	Rho GTPase activating protein 20	protein-coding	NM_001258415;NM_001258417;NM_001258418;NM_020809;NM_001258416	57569	ARHGAP20	ARHGAP20	TRUE		0	20.5	14.25	18	20.25	23.25	22	18.25	20.75	13.25	21.5
chr11	114658803	114658921	119	3	0.177371	0.786925	0.609554	0.0370583	hyper	0.590461	0.798021	0.20756	2.16153	0.00581677	Intergenic	109662	NM_182495	NXPE2	FAM55B	neurexophilin and PC-esterase domain family, member 2	protein-coding				NXPE2	TRUE		0	17.2	30.4	20.6	18.4	24.6	20.6	15.6	20.8	13.2	13.2
chr11	117394683	117394821	139	3	-0.184194	0.690299	0.874492	0.0305578	hypo	0.875045	0.680205	-0.19484	-1.6299	0.0245625	intron (NM_020693, intron 5 of 32)	196181	NM_014956	CEP164	NPHP15	centrosomal protein 164kDa	protein-coding	NM_020693	57453	DSCAML1	BACE1;CEP164;DSCAML1	TRUE		0	20.6	17.8	21	20	28.2	22.2	18.2	24.2	23.2	23.2
chr11	118994484	118994514	31	3	0.162391	0.892054	0.729663	0.0319851	hyper	0.662143	0.85188	0.189737	1.88893	0.0118163	intron (NM_015517, intron 2 of 10)	2266	NM_198971	HINFP	HiNF-P|MIZF|ZNF743	histone H4 transcription factor	protein-coding	NM_001243259;NM_015517;NM_198971	25988	HINFP	HINFP	TRUE		0	26	25.6667	22	20.3333	34.3333	28	10.3333	18.6667	23	18
chr11	119898458	119898558	101	3	0.238373	0.583408	0.345035	0.0364138	hyper	0.321333	0.542848	0.221516	2.08204	0.00719671	Intergenic	110355	NM_012101	TRIM29	ATDC	tripartite motif containing 29	protein-coding				TRIM29	TRUE		0	10.2	7.13333	11.0667	12.8667	13.1333	11.8667	4.06667	6.46667	14.5333	11.8667
chr11	119967556	119967653	98	5	0.274178	0.716119	0.441941	0.040551	hyper	0.432233	0.71666	0.284427	2.23238	0.00481608	Intergenic	41258	NM_012101	TRIM29	ATDC	tripartite motif containing 29	protein-coding				TMEM136	TRUE		0	14	18.6667	16	15.3333	17.6667	17	14	14.3333	11	15.3333
chr11	120542601	120542671	71	3	-0.243809	0.665294	0.909104	0.0326162	hypo	0.903718	0.649284	-0.254434	-1.53173	0.0323555	intron (NM_014619, intron 1 of 18)	11608	NM_014619	GRIK4	EAA1|GRIK|GluK4|KA1	glutamate receptor, ionotropic, kainate 4	protein-coding	NM_001282470;NM_001282473;NM_014619	2900	GRIK4	GRIK4	TRUE		0	22.6667	14.6667	14.6667	6.66667	12.3333	9.33333	23	18.6667	15.3333	6.66667
chr11	123375790	123375947	158	3	0.233754	0.769166	0.535412	0.0402481	hyper	0.451216	0.732332	0.281116	1.39005	0.047416	Intergenic	-20659	NM_020716	GRAMD1B	-	GRAM domain containing 1B	protein-coding				GRAMD1B	TRUE		0	23.6667	22.3333	17.6667	22.6667	29.3333	26.6667	27	26.6667	26.3333	27.3333
chr11	128091956	128092230	275	4	-0.177213	0.762333	0.939546	0.0342416	hypo	0.941509	0.742468	-0.199041	-1.46612	0.0386932	Intergenic	300112	NM_005238	ETS1	ETS-1|EWSR2	v-ets erythroblastosis virus E26 oncogene homolog 1 (avian)	protein-coding				ETS1	TRUE		0	19.75	13.75	18.25	13.25	24.75	19.75	12.5	17.75	20.25	13.5
chr11	128102801	128102847	47	3	0.263736	0.897605	0.633869	0.0388188	hyper	0.691116	0.884402	0.193286	1.62106	0.0251976	Intergenic	289381	NM_005238	ETS1	ETS-1|EWSR2	v-ets erythroblastosis virus E26 oncogene homolog 1 (avian)	protein-coding				ETS1	TRUE		0	18.8	11.1	11.5	7.1	17.6	10.2	13.3	12.6	11	14.7
chr11	128644721	128645068	348	3	-0.275817	0.570558	0.846375	0.0337473	hypo	0.853413	0.561537	-0.291875	-1.76347	0.0167238	intron (NM_002017, intron 4 of 8)	67534	NM_000220	KCNJ1	KIR1.1|ROMK|ROMK1	potassium inwardly-rectifying channel, subfamily J, member 1	protein-coding	NM_001271012;NM_001271010;NM_001167681;NM_002017	2313	FLI1	FLI1	TRUE		0	26	22.75	25.5	23.75	31	25.5	18.5	31.25	26.25	34
chr11	130940760	130941065	306	3	-0.190731	0.58039	0.771121	0.0347341	hypo	0.74585	0.573172	-0.172678	-2.00165	0.00881883	Intergenic	-154531	NM_014758	SNX19	CHET8	sorting nexin 19	protein-coding				SNX19	TRUE		0	26.6667	26	25.6667	31.3333	26.3333	30.6667	26.6667	32	34.3333	26
chr11	133057847	133057964	118	3	0.249564	0.764385	0.514822	0.0371689	hyper	0.504983	0.748115	0.243132	1.59011	0.0275988	intron (NM_001012393, intron 1 of 7)	-244869	NM_002545	OPCML	IGLON1|OBCAM|OPCM	opioid binding protein/cell adhesion molecule-like	protein-coding	NM_001012393	4978	OPCML	OPCML	TRUE		0	43.5	28.5	31.75	28	44.25	31	27.75	33.25	26.5	31.75
chr11	133511347	133511464	116	3	-0.168736	0.655686	0.824421	0.0347423	hypo	0.841323	0.667499	-0.173824	-1.39872	0.0463422	Intergenic	-109002	NM_001012393	OPCML	IGLON1|OBCAM|OPCM	opioid binding protein/cell adhesion molecule-like	protein-coding				OPCML		TRUE	0	32	27.6667	29.6667	22.6667	31	29.6667	27.3333	33	31.6667	26.6667
chr11	134185828	134185917	88	3	-0.210943	0.590935	0.801878	0.0336787	hypo	0.802379	0.607524	-0.194855	-2.44443	0.00272333	intron (NM_001080407, intron 18 of 19)	-15896	NM_138342	GLB1L2	MST114|MSTP114	galactosidase, beta 1-like 2	protein-coding	NM_001080407	112937	GLB1L3	GLB1L2		TRUE	0	32.25	20.25	26	24.25	34.75	30.75	21.5	26	32.5	26.25
chr12	683120	683184	65	3	-0.262024	0.599934	0.861959	0.0291936	hypo	0.888559	0.665931	-0.222627	-2.42971	0.00283071	intron (NM_016533, intron 1 of 3)	89603	NM_016533	NINJ2	-	ninjurin 2	protein-coding	NM_001294345;NM_016533;NM_001294346	4815	NINJ2	NINJ2	TRUE		0	26.3333	25.6667	26	23.6667	33	29.6667	29	29.3333	27.6667	25
chr12	1973943	1974175	231	23	0.171284	0.494636	0.323352	0.0361467	hyper	0.342789	0.532895	0.190106	1.86036	0.0127667	intron (NM_172364, intron 18 of 37)	44625	NM_001039029	LRTM2	-	leucine-rich repeats and transmembrane domains 2	protein-coding	NM_172364	93589	CACNA2D4	WNT5B;CACNA2D4;LRTM2		TRUE	1	18	21.5	22.75	11	23	9.5	10.75	16.25	14.25	15
chr12	2512491	2512843	353	9	0.18969	0.437667	0.247978	0.0330297	hyper	0.227332	0.418771	0.191439	1.45663	0.0398446	intron (NM_001129846, intron 3 of 45)	133725	NR_046769	CACNA1C-IT3	-	CACNA1C intronic transcript 3 (non-protein coding)	miscRNA	NM_001129840;NM_001167623;NM_000719;NM_001129831;NM_001129830;NM_001129846;NM_001129833;NM_001129839;NM_001167625;NM_001129841;NM_001129842;NM_001129832;NM_001129835;NM_001129843;NM_001129827;NM_001129829;NM_001129838;NM_001129836;NM_001129834;NM_001167624;NM_199460;NM_001129837;NM_001129844	775	CACNA1C	FKBP4	TRUE		0	31	24.3333	31	29.6667	35	28.6667	27.3333	24.3333	35.6667	32
chr12	3229051	3229168	118	7	-0.174296	0.323195	0.497491	0.0358619	hypo	0.513068	0.335397	-0.177672	-1.43679	0.0419899	intron (NM_006675, intron 2 of 8)	42589	NM_006675	TSPAN9	NET-5|NET5|PP1057	tetraspanin 9	protein-coding	NM_006675;NM_001168320	10867	TSPAN9	TSPAN9	TRUE		0	16.5	19.5	14.5	21.75	25.5	20.25	12.75	21.5	12.25	18.5
chr12	3233032	3233301	270	4	-0.264262	0.514644	0.778906	0.0354876	hypo	0.813925	0.608713	-0.205212	-2.00122	0.00884167	intron (NM_006675, intron 2 of 8)	46646	NM_006675	TSPAN9	NET-5|NET5|PP1057	tetraspanin 9	protein-coding	NM_006675;NM_001168320	10867	TSPAN9	TSPAN9	TRUE		0	24.3333	23.6667	18.6667	21.6667	31.6667	22.6667	23.6667	27.6667	29.3333	19.6667
chr12	3284026	3284117	92	5	0.14784	0.866558	0.718719	0.0320229	hyper	0.686423	0.908554	0.222132	2.33639	0.00361435	intron (NM_006675, intron 2 of 8)	97551	NM_006675	TSPAN9	NET-5|NET5|PP1057	tetraspanin 9	protein-coding	NM_006675;NM_001168320	10867	TSPAN9	TSPAN9	TRUE		0	21	17	17.6667	13	23.6667	30.6667	23	25	21.3333	24.3333
chr12	3389189	3389311	123	4	-0.166906	0.523434	0.690339	0.0314604	hypo	0.769774	0.55499	-0.214783	-2.66808	0.00148732	intron (NM_006675, intron 5 of 8)	-101265	NM_001256536	PRMT8	HRMT1L3|HRMT1L4	protein arginine methyltransferase 8	protein-coding	NM_006675;NM_001168320	10867	TSPAN9	FKBP4;TEAD4;EFCAB4B	TRUE		0	21.3333	19.3333	17.6667	20	21.3333	21	10	16.6667	20.3333	14
chr12	3438709	3438751	43	3	-0.156781	0.567679	0.724461	0.033038	hypo	0.636714	0.459979	-0.176735	-1.38482	0.0481037	Intergenic	-51785	NM_001256536	PRMT8	HRMT1L3|HRMT1L4	protein arginine methyltransferase 8	protein-coding				PRMT8	TRUE		0	22.5	19.3333	17.3333	13.8333	16.8333	15.5	14.5	14.5	26.5	21.3333
chr12	4037100	4037189	90	4	0.167287	0.938124	0.770837	0.0333887	hyper	0.731531	0.916177	0.184646	2.0246	0.00833676	Intergenic	-54537	NM_020367	PARP11	ARTD11|C12orf6	poly (ADP-ribose) polymerase family, member 11	protein-coding				PARP11	TRUE		0	36	26	33.6667	27.3333	33	28.6667	23.3333	28.6667	37.6667	28.3333
chr12	4215887	4215958	70	4	0.147719	0.498636	0.350917	0.029461	hyper	0.375498	0.542065	0.166567	2.04296	0.00795751	Intergenic	-166980	NM_001759	CCND2	KIAK0002	cyclin D2	protein-coding				CCND2		TRUE	0	19.2	19	30	21.2	31.2	30	15.6	24.8	20.4	20
chr12	6341792	6341860	67	5	0.164801	0.463133	0.298333	0.034189	hyper	0.331827	0.510833	0.179006	1.58343	0.0281654	exon (NM_001769, exon 3 of 8)	32343	NM_001769	CD9	BTCC-1|DRAP-27|MIC3|MRP-1|TSPAN-29|TSPAN29	CD9 molecule	protein-coding	NM_001769	928	CD9	CD9;CD9		TRUE	0	28	29.3333	33.6667	26	34.3333	33.6667	28	28.3333	37.3333	36.6667
chr12	8550119	8550191	71	3	-0.189915	0.554182	0.744097	0.035668	hypo	0.786164	0.516848	-0.269315	-1.48344	0.0369888	Intergenic	-6806	NR_024420	LOC389634	-	uncharacterized LOC389634	miscRNA				LOC389634		TRUE	0	34	34	27.5	26	34.5	27.25	27	27	26.75	33.75
chr12	8960948	8961062	115	4	-0.190178	0.558288	0.748466	0.032625	hypo	0.707029	0.497435	-0.209595	-1.45551	0.0399703	Intergenic	-14145	NM_144670	A2ML1	CPAMD9	alpha-2-macroglobulin-like 1	protein-coding				A2ML1	TRUE		0	35.3333	29.6667	31	26	38.6667	29.3333	20	28.3333	27.6667	41.6667
chr12	9403445	9403754	310	4	-0.244243	0.674484	0.918727	0.0430614	hypo	0.913415	0.639531	-0.273884	-2.04169	0.00799635	Intergenic	11001	NR_036466	LOC100499405	-	uncharacterized LOC100499405	miscRNA				LOC100499405	TRUE		0	19.3333	26	26.3333	25	21	22.6667	20.3333	27.6667	22.6667	25.6667
chr12	9903743	9903755	13	3	-0.248869	0.0832337	0.332103	0.0480044	hypo	0.357261	0.0897046	-0.267556	-1.7182	0.019045	Intergenic	9748	NM_001781	CD69	AIM|BL-AC/P26|CLEC2C|EA1|GP32/28|MLR-3	CD69 molecule	protein-coding				CD69	TRUE		0	17.6667	22.6667	16	12.6667	19.3333	29	16.6667	22.6667	28.3333	32
chr12	10563946	10564059	114	7	0.268781	0.669414	0.400633	0.0400493	hyper	0.371244	0.649307	0.278064	1.56479	0.0296299	TTS (NM_002261)	-1258	NM_001199805	KLRC4-KLRK1	-	KLRC4-KLRK1 readthrough	protein-coding				KLRC4-KLRK1	TRUE		0	27.25	27.25	22.75	18.25	37.5	24.5	20	24.75	29.25	18.75
chr12	11546304	11546499	196	3	0.196548	0.514644	0.318096	0.0361144	hyper	0.362057	0.636403	0.274346	2.08176	0.00720585	exon (NM_006248, exon 3 of 4)	2096	NM_006248	PRB2	IB-9|PRPPRB1|Ps|cP7	proline-rich protein BstNI subfamily 2	protein-coding	NM_006248	653247	PRB2	PRB2	TRUE		0	29.3333	27	24.3333	22.6667	36.6667	22.6667	30	27.3333	28	30.3333
chr12	12109847	12110039	193	3	-0.368862	0.398354	0.767216	0.0386883	hypo	0.756527	0.333265	-0.423262	-2.34336	0.00355952	Intergenic	-30836	NR_046487	RNU6-19	-	RNA, U6 small nuclear 19	snRNA				RNU6-19	TRUE		0	14.5152	7.63636	8.66667	9.42424	9.69697	9.42424	3.21212	7.42424	8.84848	8.54545
chr12	12123817	12124034	218	3	-0.160973	0.727188	0.888162	0.0320972	hypo	0.867211	0.690139	-0.177072	-1.75992	0.0168883	Intergenic	-44819	NR_046487	RNU6-19	-	RNA, U6 small nuclear 19	snRNA				RNU6-19	TRUE		0	22.8	19.6	18.6	15.6	26	22.6	15.6	20.6	26	16.2
chr12	12251067	12251150	84	3	-0.345462	0.593827	0.939289	0.0355566	hypo	0.928306	0.716041	-0.212265	-2.40471	0.00302947	intron (NM_138723, intron 5 of 5)	-13777	NR_036262	MIR1244-2	-	microRNA 1244-2	miscRNA	NM_030766;NM_138723;NM_138722	79370	BCL2L14	MIR1244-2	TRUE		0	17.8333	21.3333	25.6667	23.5	23.5	18	12.5	19.1667	21.5	19.8333
chr12	12362439	12362586	148	3	0.249155	0.953034	0.703879	0.0335317	hyper	0.780028	0.954852	0.174825	1.67712	0.0214531	intron (NM_002336, intron 2 of 22)	57298	NM_002336	LRP6	ADCAD2	low density lipoprotein receptor-related protein 6	protein-coding	NM_002336	4040	LRP6	LRP6	TRUE		0	25.6667	19.6667	18.3333	17.6667	23.6667	28	19.6667	29.3333	35	27
chr12	14707840	14707868	29	3	-0.192645	0.137035	0.32968	0.0329488	hypo	0.307146	0.104732	-0.202414	-1.4539	0.0401645	intron (NM_024829, intron 1 of 10)	12937	NM_024829	PLBD1	-	phospholipase B domain containing 1	protein-coding	NM_024829	79887	PLBD1	PLBD1	TRUE		0	14	16	11	11	16.6667	19	16	17.6667	19	16
chr12	20064913	20065285	373	5	-0.285572	0.593385	0.878956	0.0341314	hypo	0.871639	0.696959	-0.17468	-1.61907	0.0253256	Intergenic	-102520	NR_040098	LOC100506393	-	uncharacterized LOC100506393	miscRNA				LOC100506393	TRUE		0	39.3333	37	33.3333	28.6667	35	26.3333	33.6667	36	37	34.6667
chr12	21062981	21063247	265	4	-0.26045	0.405665	0.666114	0.0400431	hypo	0.695716	0.461216	-0.2345	-1.75982	0.0168997	intron (NM_019844, intron 15 of 15)	99475	NM_019844	SLCO1B3	HBLRR|LST-2|LST-3TM13|LST3|OATP-8|OATP1B3|OATP8|SLC21A8	solute carrier organic anion transporter family, member 1B3	protein-coding	NM_019844	28234	SLCO1B3	SLCO1B3		TRUE	0	16	11.3333	21	17.6667	24	18.6667	12	24.6667	19.6667	25.6667
chr12	22211859	22212051	193	3	0.269597	0.942838	0.673241	0.0368414	hyper	0.775468	0.950298	0.17483	1.47598	0.0376925	intron (NM_018686, intron 4 of 7)	12845	NM_018686	CMAS	CSS	cytidine monophosphate N-acetylneuraminic acid synthetase	protein-coding	NM_018686	55907	CMAS	CMAS	TRUE		0	23	19	20.3333	18.6667	25	18.6667	9.33333	23.3333	18.3333	19.6667
chr12	25245066	25245259	192	5	-0.339686	0.496595	0.836282	0.0437129	hypo	0.821349	0.615247	-0.206102	-2.01	0.00863834	intron (NM_006152, intron 13 of 20)	39981	NM_006152	LRMP	JAW1	lymphoid-restricted membrane protein	protein-coding	NM_006152;NM_001204127;NM_001204126	4033	LRMP	LRMP		TRUE	0	28	17	27.5	17.5	21.75	26.75	11.75	20.75	22.5	16.75
chr12	27011728	27012086	359	4	0.244656	0.87882	0.634164	0.0383353	hyper	0.77513	0.905623	0.130493	1.49494	0.035851	Intergenic	-25776	NM_002223	ITPR2	IP3R2	inositol 1,4,5-trisphosphate receptor, type 2	protein-coding				ITPR2	TRUE		0	26	18	24.6667	21	28.6667	20.6667	22	27.3333	23.6667	25
chr12	27027872	27028185	314	3	0.262886	0.884509	0.621622	0.0469485	hyper	0.614302	0.890427	0.276126	1.75098	0.0173681	Intergenic	-41898	NM_002223	ITPR2	IP3R2	inositol 1,4,5-trisphosphate receptor, type 2	protein-coding				ITPR2	TRUE		0	9.66667	10	12.6667	12.8333	15.3333	16.6667	7.33333	16.1667	9.16667	9.16667
chr12	27683692	27683791	100	3	0.245077	0.612118	0.367041	0.0386664	hyper	0.355585	0.639959	0.284374	1.60245	0.026637	intron (NM_177444, intron 1 of 28)	6697	NM_001198916	PPFIBP1	L2|SGT2|hSGT2|hSgt2p	PTPRF interacting protein, binding protein 1 (liprin beta 1)	protein-coding	NM_001198916;NM_001198915;NM_177444;NM_003622	8496	PPFIBP1	PPFIBP1	TRUE		0	24	27	29	27.6667	26.6667	28	26.6667	31	29	26.3333
chr12	28014774	28014876	103	4	0.190315	0.804129	0.613815	0.0394239	hyper	0.595974	0.801294	0.20532	2.23605	0.00476582	Intergenic	81638	NM_020782	KLHL42	Ctb9|KLHDC5	kelch-like family member 42	protein-coding				KLHL42	TRUE		1	23.6667	29.6667	25.3333	20	25.3333	27.6667	18.6667	24.3333	17	25.6667
chr12	40289442	40289560	119	10	0.182868	0.807109	0.624241	0.037202	hyper	0.537457	0.790967	0.25351	1.62264	0.0250925	intron (NM_052885, intron 4 of 9)	210160	NM_052885	SLC2A13	HMIT	solute carrier family 2 (facilitated glucose transporter), member 13	protein-coding	NM_052885	114134	SLC2A13	SLC2A13	TRUE		0	28.6667	17.6667	18.3333	16.3333	20.6667	25.6667	21.3333	22	16.3333	21.6667
chr12	40323846	40323955	110	4	0.208055	0.667463	0.459408	0.0388369	hyper	0.448488	0.661241	0.212754	1.66433	0.0222413	intron (NM_052885, intron 4 of 9)	175760	NM_052885	SLC2A13	HMIT	solute carrier family 2 (facilitated glucose transporter), member 13	protein-coding	NM_052885	114134	SLC2A13	SLC2A13	TRUE		0	32.3333	22.3333	26.6667	26.3333	34.3333	29.3333	29	24	33.6667	22.3333
chr12	40541157	40541455	299	3	-0.259769	0.405915	0.665684	0.0375487	hypo	0.645504	0.387148	-0.258356	-1.43229	0.042488	Intergenic	-41645	NM_052885	SLC2A13	HMIT	solute carrier family 2 (facilitated glucose transporter), member 13	protein-coding				LRRK2;MUC19	TRUE		0	30	28.4	33.2	23.4	35.6	35.6	26.8	25.2	32.2	29.2
chr12	40554551	40554808	258	3	-0.262823	0.667397	0.930221	0.0438992	hypo	0.916842	0.665167	-0.251675	-2.76869	0.00116518	Intergenic	-55019	NM_052885	SLC2A13	HMIT	solute carrier family 2 (facilitated glucose transporter), member 13	protein-coding				SLC2A13	TRUE		0	37.6667	21.6667	29.6667	21	33.3333	24.6667	32	28	31.6667	28.6667
chr12	41729909	41729998	90	3	-0.202381	0.747981	0.950361	0.0371187	hypo	0.952628	0.742786	-0.209842	-1.99168	0.009061	intron (NM_001164595, intron 3 of 9)	-101587	NM_013377	PDZRN4	LNX4|SAMCAP3L	PDZ domain containing ring finger 4	protein-coding	NM_001164595	29951	PDZRN4	PDZRN4	TRUE		0	26.6667	25.3333	31.3333	18	28	27.6667	16.6667	26.6667	21.6667	17
chr12	43065824	43066090	267	3	0.348384	0.642167	0.293783	0.0372374	hyper	0.337096	0.643833	0.306737	1.90874	0.011236	Intergenic	-82385	NM_153026	PRICKLE1	EPM1B|RILP	prickle homolog 1 (Drosophila)	protein-coding				PRICKLE1	TRUE		0	32.3333	23	32	28	29.3333	29.3333	22	26.3333	28.6667	29.6667
chr12	43265104	43265376	273	3	0.209005	0.873535	0.664531	0.0372309	hyper	0.712348	0.866727	0.15438	1.62653	0.0248047	Intergenic	-281668	NM_153026	PRICKLE1	EPM1B|RILP	prickle homolog 1 (Drosophila)	protein-coding				PRICKLE1	TRUE		0	33.3333	22.6667	28.3333	29	33.6667	24.3333	23.6667	24.3333	26.6667	23.6667
chr12	46518629	46518724	94	3	0.216622	0.726283	0.509661	0.0310265	hyper	0.397619	0.707909	0.31029	1.7375	0.018106	Intergenic	-134275	NM_004719	SCAF11	CASP11|SFRS2IP|SIP1|SRRP129|SRSF2IP	SR-related CTD-associated factor 11	protein-coding				ARID2;LINC00938;SCAF11;SLC38A1		TRUE	0	21	13.6667	13.3333	15.6667	17.6667	14.3333	14.3333	21	13.3333	20
chr12	46521630	46521871	242	3	0.27329	0.745751	0.472461	0.031676	hyper	0.293825	0.650109	0.356284	1.8666	0.0125451	Intergenic	-137350	NM_004719	SCAF11	CASP11|SFRS2IP|SIP1|SRRP129|SRSF2IP	SR-related CTD-associated factor 11	protein-coding				SCAF11	TRUE		0	29	27.6667	27.3333	17.6667	19.6667	25	18.6667	25.6667	23.3333	24.3333
chr12	47660588	47660688	101	4	0.169315	0.786019	0.616704	0.0325404	hyper	0.450745	0.72334	0.272595	1.69719	0.0202148	Intergenic	-50412	NR_026544	PCED1B-AS1	-	PCED1B antisense RNA 1	miscRNA				PCED1B-AS1	TRUE		0	35	19.2	26.6	19	31.6	25	18	21.2	30.8	24
chr12	47691337	47691445	109	4	-0.214481	0.707075	0.921557	0.0285906	hypo	0.920884	0.657538	-0.263346	-1.78685	0.0156843	Intergenic	-81165	NR_026544	PCED1B-AS1	-	PCED1B antisense RNA 1	miscRNA				PCED1B-AS1	TRUE		0	32	25.6667	28.6667	22.6667	28.6667	22.6667	28.6667	28.6667	21.6667	30.6667
chr12	47712518	47712722	205	4	-0.186309	0.730616	0.916925	0.0388132	hypo	0.919108	0.672802	-0.246307	-1.59251	0.0273841	Intergenic	-102394	NR_026544	PCED1B-AS1	-	PCED1B antisense RNA 1	miscRNA				PCED1B-AS1	TRUE		0	27.3333	34.6667	30.3333	25.6667	36	31.6667	32	24	31	26.6667
chr12	47747508	47747651	144	6	-0.156197	0.770901	0.927098	0.0299661	hypo	0.918082	0.734241	-0.183842	-1.97064	0.00957505	Intergenic	-137354	NR_026544	PCED1B-AS1	-	PCED1B antisense RNA 1	miscRNA				PCED1B-AS1	TRUE		0	31.6667	27.6667	34	27	32.6667	35.6667	29	35	34.3333	26
chr12	48384038	48384081	44	3	-0.266005	0.259023	0.525028	0.02775	hypo	0.629163	0.260833	-0.36833	-2.44972	0.00267992	intron (NM_001844, intron 16 of 53)	14225	NM_001844	COL2A1	ANFH|AOM|COL11A3|SEDC	collagen, type II, alpha 1	protein-coding	NM_001844;NM_033150	1280	COL2A1	COL2A1	TRUE		0	24.6667	30.3333	28	37.3333	33.6667	31.3333	31.3333	30.6667	32.3333	32
chr12	48413873	48414228	356	3	-0.310844	0.568762	0.879606	0.0301355	hypo	0.880834	0.504097	-0.376736	-1.7356	0.018186	Intergenic	-15766	NM_033150	COL2A1	ANFH|AOM|COL11A3|SEDC	collagen, type II, alpha 1	protein-coding				COL2A1;COL2A1	TRUE		0	30	31.8	30	29.8	35	27.4	22.6	25.8	29.6	29.2
chr12	48669462	48669705	244	3	0.234432	0.745185	0.510752	0.0314482	hyper	0.497238	0.729705	0.232466	1.7371	0.0181174	Intergenic	-53179	NM_181788	H1FNT	H1T2	H1 histone family, member N, testis-specific	protein-coding				H1FNT	TRUE		0	33.3333	21	24.6667	25.6667	31.6667	34.6667	24.6667	20.3333	26	22.6667
chr12	50523318	50523352	33	3	-0.156056	0.657071	0.813127	0.0322197	hypo	0.779746	0.595942	-0.183804	-1.90539	0.0113388	TTS (NM_147190)	17570	NM_001257133	COX14	C12orf62	cytochrome c oxidase assembly homolog 14 (S. cerevisiae)	protein-coding	NM_001281731;NR_104035;NM_147190	91012	CERS5	COX14		TRUE	0	21	21.6667	16.3333	18.3333	26	27	16	14.3333	16	24.3333
chr12	50647151	50647289	139	3	-0.243778	0.693674	0.937452	0.0330526	hypo	0.936862	0.728017	-0.208845	-2.22989	0.00485035	intron (NM_016357, intron 1 of 10)	-19225	NR_031625	MIR1293	MIRN1293|hsa-mir-1293	microRNA 1293	miscRNA	NM_001113546;NM_016357	51474	LIMA1	LIMA1	TRUE		0	19	22	20.3333	19.6667	30	20.3333	14.6667	22.6667	27.3333	23.6667
chr12	50651355	50651667	313	3	-0.230406	0.50342	0.733826	0.033492	hypo	0.738783	0.550044	-0.188739	-1.65822	0.0226251	intron (NM_016357, intron 1 of 10)	-23516	NR_031625	MIR1293	MIRN1293|hsa-mir-1293	microRNA 1293	miscRNA	NM_001113546;NM_016357	51474	LIMA1	LARP4	TRUE		0	34	26.3333	40	30	40.3333	34	33.6667	34.3333	29.6667	31.6667
chr12	50668142	50668318	177	4	-0.212129	0.683625	0.895754	0.0287874	hypo	0.871058	0.616574	-0.254485	-2.01522	0.00850354	intron (NM_016357, intron 1 of 10)	9123	NM_001113546	LIMA1	EPLIN|SREBP3	LIM domain and actin binding 1	protein-coding	NM_001113546;NM_016357	51474	LIMA1	LIMA1;LIMA1;LIMA1	TRUE		0	32	26	27.25	22.25	24.5	25.5	17	29.25	30	27
chr12	50686384	50686510	127	3	-0.261498	0.569164	0.830662	0.0307193	hypo	0.900708	0.72217	-0.178538	-1.68356	0.0209984	Intergenic	-9094	NM_016357	LIMA1	EPLIN|SREBP3	LIM domain and actin binding 1	protein-coding				LIMA1	TRUE		0	22	27.3333	32.3333	12.6667	29.6667	20.6667	16	27	20.6667	24.6667
chr12	50693315	50693364	50	4	-0.124027	0.83594	0.959967	0.0257838	hypo	0.96298	0.80636	-0.15662	-2.02408	0.00834361	Intergenic	-15987	NM_016357	LIMA1	EPLIN|SREBP3	LIM domain and actin binding 1	protein-coding				LIMA1	TRUE		0	30.6667	25.6667	26.6667	29.3333	30.6667	21.6667	21	22.6667	22	28.6667
chr12	50707884	50708098	215	8	-0.149259	0.811252	0.960511	0.0254938	hypo	0.960995	0.793801	-0.167194	-2.01709	0.00847156	Intergenic	-30638	NM_016357	LIMA1	EPLIN|SREBP3	LIM domain and actin binding 1	protein-coding				LIMA1	TRUE		1	27.3333	23.3333	31.6667	25.3333	30	33.6667	22.3333	29	31.6667	12.6667
chr12	50711877	50712088	210	3	0.239911	0.854398	0.614487	0.0287796	hyper	0.667497	0.856494	0.188997	1.87203	0.0123532	Intergenic	-34629	NM_016357	LIMA1	EPLIN|SREBP3	LIM domain and actin binding 1	protein-coding				LIMA1		TRUE	0	28.8571	22	33.2857	25.5714	33.4286	26.5714	30.5714	36.2857	27.8571	34.7143
chr12	50730204	50730457	254	4	-0.25932	0.527958	0.787277	0.026823	hypo	0.79102	0.539664	-0.251356	-2.25537	0.00455106	intron (NM_001145475, intron 4 of 7)	-52978	NM_016357	LIMA1	EPLIN|SREBP3	LIM domain and actin binding 1	protein-coding	NM_001145475	121006	FAM186A	LIMA1	TRUE		0	29.6667	19	31.3333	30.6667	32.6667	27.6667	32.6667	27	32.6667	23.3333
chr12	50742410	50742501	92	3	-0.190091	0.73629	0.926381	0.0330162	hypo	0.928029	0.727342	-0.200687	-2.06829	0.00746859	intron (NM_001145475, intron 4 of 7)	47949	NM_001145475	FAM186A	-	family with sequence similarity 186, member A	protein-coding	NM_001145475	121006	FAM186A	LARP4	TRUE		0	29	25.6667	32.6667	25	35.3333	38	23.6667	34.3333	32	27
chr12	50743881	50744092	212	3	0.236844	0.655442	0.418598	0.0303624	hyper	0.350688	0.544143	0.193455	1.78647	0.0156957	intron (NM_001145475, intron 4 of 7)	46418	NM_001145475	FAM186A	-	family with sequence similarity 186, member A	protein-coding	NM_001145475	121006	FAM186A	SMARCD1;LARP4	TRUE		0	27.6667	18.6667	30	18	22.6667	11	22.3333	24.6667	22.6667	15
chr12	50895549	50895636	88	3	0.149082	0.90379	0.754708	0.0266684	hyper	0.741502	0.900292	0.158789	1.78101	0.0159767	Intergenic	-3175	NM_173602	DIP2B	-	DIP2 disco-interacting protein 2 homolog B (Drosophila)	protein-coding				DIP2B	TRUE		0	14.3333	6.33333	9	10.3333	22.3333	13.3333	6.66667	13.6667	14.6667	9.66667
chr12	51005101	51005474	374	5	0.20548	0.669813	0.464333	0.0284979	hyper	0.490228	0.671796	0.181567	1.58894	0.0276993	intron (NM_173602, intron 1 of 37)	106520	NM_173602	DIP2B	-	DIP2 disco-interacting protein 2 homolog B (Drosophila)	protein-coding	NM_173602	57609	DIP2B	DIP2B	TRUE		0	21	25.6667	17	20.6667	19.3333	23.6667	8.33333	22.6667	21.6667	20
chr12	51049499	51049653	153	3	0.202808	0.85756	0.654752	0.0272055	hyper	0.730805	0.872767	0.141963	1.39921	0.0462851	intron (NM_173602, intron 3 of 37)	-108214	NM_005171	ATF1	EWS-ATF1|FUS/ATF-1|TREB36	activating transcription factor 1	protein-coding	NM_173602	57609	DIP2B	ATF1		TRUE	0	23	18.2	17.8	17.4	20	21.6	15.6	23	18.4	17.8
chr12	51104268	51104310	41	3	-0.15633	0.77794	0.93427	0.0268153	hypo	0.937637	0.760628	-0.177009	-1.77938	0.0160727	intron (NM_173602, intron 22 of 37)	-53501	NM_005171	ATF1	EWS-ATF1|FUS/ATF-1|TREB36	activating transcription factor 1	protein-coding	NM_173602	57609	DIP2B	ATF1		TRUE	0	19.3333	22.3333	23.6667	12.3333	21	19.3333	15	22	26.3333	20.3333
chr12	52773549	52773841	293	6	0.188077	0.40818	0.220103	0.0316234	hyper	0.209583	0.420884	0.211301	1.43105	0.0425931	intron (NM_033045, intron 7 of 8)	5722	NM_033045	KRT84	HB4|KRTHB4	keratin 84	protein-coding	NM_033045	3890	KRT84	KRT84	TRUE		0	31	27.6667	31.3333	35.6667	34.3333	30	36	36.3333	35.6667	32.6667
chr12	53659503	53659537	33	4	-0.230168	0.497761	0.727929	0.0315991	hypo	0.681659	0.529871	-0.151788	-1.47555	0.0377199	Intergenic	-2564	NM_012291	ESPL1	ESP1|SEPA	extra spindle pole bodies homolog 1 (S. cerevisiae)	protein-coding				ESPL1		TRUE	0	36.3333	23	29	28.3333	44	21.6667	22	27.3333	29.3333	24.3333
chr12	56932498	56932552	55	4	0.176737	0.879008	0.702271	0.0371522	hyper	0.759593	0.892299	0.132705	1.65393	0.0228878	intron (NM_002898, intron 1 of 13)	16916	NM_002898	RBMS2	SCR3	RNA binding motif, single stranded interacting protein 2	protein-coding	NM_002898	5939	RBMS2	RBMS2	TRUE		0	19	23.3333	12.3333	20.3333	24.6667	16.6667	19	21.6667	21	18.3333
chr12	56933649	56933759	111	3	0.305925	0.818786	0.512862	0.0365405	hyper	0.424845	0.720091	0.295246	2.11188	0.0066621	intron (NM_002898, intron 1 of 13)	18095	NM_002898	RBMS2	SCR3	RNA binding motif, single stranded interacting protein 2	protein-coding	NM_002898	5939	RBMS2	RBMS2	TRUE		0	22.6667	22.3333	28	22.6667	27	26.3333	26.6667	31.3333	32.6667	32
chr12	57894059	57894361	303	11	0.185994	0.597892	0.411898	0.033283	hyper	0.437727	0.592128	0.154401	1.51983	0.0335184	exon (NM_004990, exon 10 of 21)	12474	NM_004990	MARS	METRS|MRS|MTRNS	methionyl-tRNA synthetase	protein-coding	NM_004990	4141	MARS	MBD6;DDIT3;MBD6;DDIT3;DDIT3	TRUE		0	34.3333	26.3333	34	20.6667	35	33.6667	29	27.6667	24	35.3333
chr12	58637940	58638251	312	5	0.186982	0.679426	0.492444	0.0356648	hyper	0.388676	0.602469	0.213793	1.75447	0.0171807	Intergenic	302651	NM_033276	XRCC6BP1	KUB3	XRCC6 binding protein 1	protein-coding				XRCC6BP1	TRUE		0	22	16.2	29.2	26	27.6	24.6	22.8	28	27	27.4
chr12	58654536	58654608	73	3	0.229759	0.80542	0.575661	0.0312761	hyper	0.556042	0.789623	0.233581	1.79512	0.0153416	Intergenic	319127	NM_033276	XRCC6BP1	KUB3	XRCC6 binding protein 1	protein-coding				XRCC6BP1	TRUE		0	24	29.5	23.25	19	22.75	32.75	21.75	20.75	35.75	21.75
chr12	63154203	63154353	151	3	-0.28904	0.574025	0.863065	0.0402065	hypo	0.794881	0.455299	-0.339582	-2.68847	0.00140736	intron (NM_020700, intron 4 of 9)	156812	NR_029661	MIRLET7I	LET7I|MIRNLET7I|hsa-let-7i	microRNA let-7i	miscRNA	NM_020700	57460	PPM1H	C12orf61;MIRLET7I;C12orf61;MIRLET7I	TRUE		0	15	22	12.3333	11	19	15.3333	10	19.6667	20.6667	19.6667
chr12	64937096	64937118	21	4	0.246713	0.596513	0.3498	0.0391721	hyper	0.397585	0.693433	0.295848	1.7382	0.0180695	Intergenic	-67187	NR_040718	RASSF3	RASSF5	Ras association (RalGDS/AF-6) domain family member 3	protein-coding				RASSF3		TRUE	0	25	15	25.75	27.25	25.5	22.5	23.5	28.5	24.25	22
chr12	65159714	65160052	337	3	0.218179	0.943479	0.7253	0.0359149	hyper	0.774173	0.953917	0.179745	1.769	0.0164542	Intergenic	-6656	NM_002076	GNS	G6S	glucosamine (N-acetyl)-6-sulfatase	protein-coding				GNS;GNS;C12orf56;TBK1		TRUE	0	24.6667	19	27	24	25.3333	26.3333	23.3333	25.3333	28.3333	27.3333
chr12	65382086	65382359	272	3	0.217399	0.753155	0.535757	0.03111	hyper	0.63755	0.773032	0.135482	1.71073	0.0194243	Intergenic	104668	NR_033988	FLJ41278	-	uncharacterized LOC400046	miscRNA				FLJ41278		TRUE	0	25.25	17.75	26.25	17.5	27.75	28.25	20.25	27.75	27.75	24
chr12	65787096	65787150	55	3	-0.367552	0.475309	0.842861	0.0360013	hypo	0.830203	0.403509	-0.426695	-2.76637	0.00117204	intron (NM_001193460, intron 6 of 7)	114356	NM_001193461	MSRB3	DFNB74	methionine sulfoxide reductase B3	protein-coding	NM_001031679;NM_001193461;NM_001193460;NM_198080	253827	MSRB3	MSRB3	TRUE		0	26.3333	27	25	23.3333	31.6667	24.6667	16.6667	15	31.6667	22.6667
chr12	65812736	65813028	293	5	0.28256	0.845797	0.563237	0.0384206	hyper	0.781734	0.89253	0.110797	1.39343	0.046982	intron (NM_001193460, intron 6 of 7)	140115	NM_001193461	MSRB3	DFNB74	methionine sulfoxide reductase B3	protein-coding	NM_001031679;NM_001193461;NM_001193460;NM_198080	253827	MSRB3	MSRB3	TRUE		0	20.8	21.6	19.2	19.4	29.2	26.4	25.4	26.4	32.2	30.6
chr12	67032750	67033164	415	4	0.245309	0.923325	0.678016	0.0348465	hyper	0.735592	0.927086	0.191494	2.08338	0.00716929	intron (NM_021150, intron 1 of 23)	39968	NM_001178074	GRIP1	GRIP	glutamate receptor interacting protein 1	protein-coding	NM_021150;NM_001178074	23426	GRIP1	GRIP1	TRUE		0	25.75	22.75	28.25	26.5	19.25	22.5	24.75	19.25	21.25	21
chr12	71409124	71409516	391	3	0.208601	0.822058	0.613457	0.033306	hyper	0.564594	0.807907	0.243313	1.87972	0.0121065	Intergenic	-94735	NM_002849	PTPRR	EC-PTP|PCPTP1|PTP-SL|PTPBR7|PTPRQ	protein tyrosine phosphatase, receptor type, R	protein-coding				PTPRR		TRUE	0	22.5	15.25	20.75	13	27.5	24	17.75	17.5	18	17.25
chr12	72406831	72406895	63	3	0.238732	0.81218	0.573448	0.0361283	hyper	0.632778	0.811345	0.178567	1.63188	0.0243934	intron (NM_173353, intron 8 of 10)	74236	NM_173353	TPH2	ADHD7|NTPH	tryptophan hydroxylase 2	protein-coding	NM_173353	121278	TPH2	TPH2		TRUE	0	21	22.2	18.6	21.6	18.6	13	8	14.6	21.8	13.6
chr12	73502289	73502313	25	3	-0.242424	0.641138	0.883562	0.0350608	hypo	0.853948	0.493854	-0.360094	-1.98726	0.00918209	Intergenic	-835012	NR_026836	TRHDE-AS1	-	TRHDE antisense RNA 1	miscRNA				TRHDE-AS1	TRUE		0	26.6667	25.6667	27.3333	25.6667	32.3333	27	16	25.6667	24.3333	16
chr12	74335355	74335439	83	3	0.214574	0.801853	0.587279	0.0357646	hyper	0.626272	0.780706	0.154434	1.53734	0.0318826	Intergenic	351015	NR_038300	LOC100507377	-	uncharacterized LOC100507377	miscRNA				LOC100507377		TRUE	0	30.6667	19	34.3333	17.3333	27	23.3333	22.3333	30	26.3333	24
chr12	75821207	75821345	139	3	0.221189	0.733734	0.512545	0.0422275	hyper	0.477035	0.71474	0.237705	1.43314	0.0423943	intron (NR_072995, intron 5 of 6)	36426	NM_001270396	GLIPR1L2	-	GLI pathogenesis-related 1 like 2	protein-coding	NM_001270396;NR_072995	144321	GLIPR1L2	GLIPR1L2	TRUE		0	23.3333	22	29.6667	15	20	25.6667	18.6667	28.6667	29.6667	25
chr12	77580039	77580162	124	3	-0.241014	0.474218	0.715233	0.0386825	hypo	0.659751	0.389438	-0.270313	-2.02138	0.00838931	Intergenic	-120741	NM_203394	E2F7	-	E2F transcription factor 7	protein-coding				E2F7	TRUE		0	23.3333	22.6667	24.6667	14.6667	19.3333	27	22.3333	19	20	27
chr12	77957177	77957208	32	3	0.154238	0.919452	0.765213	0.033321	hyper	0.673693	0.898274	0.224581	1.8854	0.0119077	Intergenic	-267876	NM_014903	NAV3	POMFIL1|STEERIN3|unc53H3	neuron navigator 3	protein-coding				NAV3	TRUE		0	22	31.5	23	10	23.25	21.75	16.5	14.75	31.5	22.25
chr12	83594718	83594766	49	3	-0.219915	0.618084	0.837998	0.035543	hypo	0.840064	0.581625	-0.258439	-1.71147	0.019374	Intergenic	513808	NM_152588	TMTC2	IBDBP1	transmembrane and tetratricopeptide repeat containing 2	protein-coding				TMTC2	TRUE		0	8	19	8.66667	11.3333	17.6667	15	13	18	23	13
chr12	83671326	83671777	452	3	-0.226933	0.625288	0.852221	0.0395915	hypo	0.871795	0.659558	-0.212236	-1.77829	0.0161366	Intergenic	590618	NM_152588	TMTC2	IBDBP1	transmembrane and tetratricopeptide repeat containing 2	protein-coding				TMTC2	TRUE		0	27.4	28.2	26	24.2	20.2	24	24	31.2	21.4	28.6
chr12	83686592	83686663	72	3	-0.177264	0.669081	0.846344	0.0363169	hypo	0.903575	0.709805	-0.193769	-1.75539	0.0171487	Intergenic	605694	NM_152588	TMTC2	IBDBP1	transmembrane and tetratricopeptide repeat containing 2	protein-coding				TMTC2	TRUE		0	20.3333	26.3333	22	22.3333	26	28	15.3333	27.3333	23.3333	23.3333
chr12	83719947	83720414	468	4	-0.315272	0.533267	0.84854	0.037135	hypo	0.869235	0.572599	-0.296636	-1.99274	0.00903815	Intergenic	639247	NM_152588	TMTC2	IBDBP1	transmembrane and tetratricopeptide repeat containing 2	protein-coding				TMTC2	TRUE		0	22	15	30.6667	28.6667	15	15	16.3333	24.6667	22.6667	29.6667
chr12	88174621	88174776	156	3	0.189351	0.803373	0.614022	0.037298	hyper	0.702776	0.850753	0.147978	1.51716	0.0337857	Intergenic	3789	NR_033410	MKRN9P	MKRN5|MKRN9|MKRNP6|RNF65|ZNF127L3	makorin ring finger protein 9, pseudogene	pseudo				MKRN9P	TRUE		0	31.3333	22.6667	27	28.3333	29.6667	27	22	33.6667	39.6667	31
chr12	91115346	91115403	58	4	-0.213066	0.716781	0.929847	0.029921	hypo	0.942882	0.815034	-0.127847	-1.37327	0.0497098	Intergenic	-196425	NR_038868	LINC00615	C12orf37	long intergenic non-protein coding RNA 615	miscRNA				LINC00615	TRUE		0	16.6667	18.6667	11.3333	12	14.3333	16	7.66667	17.3333	19	20
chr12	92404708	92404854	147	4	0.218275	0.911237	0.692962	0.0393083	hyper	0.710114	0.938877	0.228763	2.36601	0.00337217	intron (NR_046160, intron 1 of 5)	130708	NR_046159	LOC256021	-	uncharacterized LOC256021	protein-coding	NR_046160;NR_046159;NM_001256375;NM_001256374;NM_001256373	256021	C12orf79	C12orf79;BTG1;C12orf79;C12orf79;BTG1	TRUE		0	20.5	31	26	23	25.75	24.25	19.75	20.5	22.25	21
chr12	93916692	93916830	139	3	0.206295	0.941032	0.734737	0.0338014	hyper	0.746467	0.940666	0.194199	1.44643	0.0409504	Intergenic	-46837	NM_003877	SOCS2	CIS2|Cish2|SOCS-2|SSI-2|SSI2|STATI2	suppressor of cytokine signaling 2	protein-coding				SOCS2	TRUE		0	23.6667	17.6667	23	14.3333	18	19	11	15.6667	18.6667	16.6667
chr12	95571975	95572030	56	3	0.162302	0.898176	0.735873	0.033165	hyper	0.60878	0.85839	0.24961	2.46029	0.00261823	intron (NM_018351, intron 2 of 20)	39237	NM_018351	FGD6	ZFYVE24	FYVE, RhoGEF and PH domain containing 6	protein-coding	NM_018351	55785	FGD6	VEZT;FGD6	TRUE		0	8.92857	10.4286	10.7143	10.0714	9.21429	12.1429	6.21429	14.3571	15.5714	15.7857
chr12	95605548	95605606	57	4	0.159638	0.958124	0.798487	0.0337548	hyper	0.80955	0.966243	0.156693	1.62646	0.0248115	intron (NM_018351, intron 1 of 20)	5664	NM_018351	FGD6	ZFYVE24	FYVE, RhoGEF and PH domain containing 6	protein-coding	NM_018351	55785	FGD6	FGD6		TRUE	0	28	15.6667	27.3333	19.6667	29.3333	20.3333	17.6667	23.6667	21.3333	21.3333
chr12	100589966	100590059	92	3	0.193131	0.974604	0.781473	0.0351718	hyper	0.786428	0.970821	0.184393	1.41545	0.0444323	Intergenic	-3853	NM_022496	ACTR6	ARP6|HSPC281|MSTP136|hARP6|hARPX	ARP6 actin-related protein 6 homolog (yeast)	protein-coding				ACTR6;UHRF1BP1L		TRUE	0	31.6667	25.3333	32	25	28.3333	27.3333	24.6667	26.6667	26	28.6667
chr12	101127949	101128158	210	3	-0.174192	0.337438	0.511631	0.0364326	hypo	0.638313	0.449281	-0.189032	-1.50213	0.0351702	Intergenic	-60320	NM_178826	ANO4	TMEM16D	anoctamin 4	protein-coding				ANO4	TRUE		0	28	25.3333	32.6667	27.6667	38.6667	32	27.6667	33	32	30.6667
chr12	101137754	101137966	213	3	0.211616	0.89603	0.684415	0.0340909	hyper	0.700483	0.927909	0.227426	2.19629	0.00527987	Intergenic	-50514	NM_178826	ANO4	TMEM16D	anoctamin 4	protein-coding				ANO4	TRUE		0	20	22.3333	24	25.3333	25.3333	28.6667	18.6667	26.6667	26.3333	30
chr12	104365376	104365531	154	3	-0.225543	0.25931	0.484853	0.0363885	hypo	0.514897	0.319662	-0.195235	-1.38748	0.0477062	intron (NM_003211, intron 1 of 9)	5860	NM_003211	TDG	-	thymine-DNA glycosylase	protein-coding	NM_003211	6996	TDG	TDG		TRUE	0	20.625	27.125	19.125	13.75	27.5	15.375	26.5	24.25	26.375	25
chr12	106380999	106381276	278	4	0.26519	0.94428	0.67909	0.0352983	hyper	0.701513	0.940999	0.239487	2.24897	0.0046196	Intergenic	152673	NM_014840	NUAK1	ARK5	NUAK family, SNF1-like kinase, 1	protein-coding				NUAK1	TRUE		0	27	28	21.6667	21	36.6667	27	20.3333	28.6667	33.6667	22
chr12	108735066	108735174	109	3	-0.18018	0.703707	0.883887	0.0361065	hypo	0.890121	0.72698	-0.163141	-1.64093	0.0237103	Intergenic	-2026	NM_001142343	CMKLR1	CHEMERINR|ChemR23|DEZ|RVER1	chemokine-like receptor 1	protein-coding				CMKLR1	TRUE		0	28	25.6667	15.6667	18.3333	19	20.6667	20.6667	22.3333	24	17
chr12	108757023	108757189	167	5	-0.197435	0.738789	0.936225	0.0364546	hypo	0.918177	0.6855	-0.232677	-1.52073	0.0334156	Intergenic	-24012	NM_001142343	CMKLR1	CHEMERINR|ChemR23|DEZ|RVER1	chemokine-like receptor 1	protein-coding				CMKLR1	TRUE		0	32.6667	30.6667	34.6667	26.3333	28.3333	32.3333	30.3333	33	35.6667	37.6667
chr12	109483016	109483078	63	6	-0.157769	0.74458	0.90235	0.0327838	hypo	0.962049	0.79101	-0.171039	-2.65668	0.0015353	Intergenic	-7333	NM_032663	USP30	-	ubiquitin specific peptidase 30	protein-coding	NM_001301175	84749	USP30	USP30	TRUE		0	29	25.6667	26	23	34	28.6667	28	30.6667	34.3333	37.6667
chr12	109491459	109491551	93	3	-0.144325	0.149271	0.293595	0.0309557	hypo	0.334041	0.163696	-0.170346	-1.5996	0.0268654	non-coding (NR_038996, exon 1 of 2)	265	NR_038996	USP30-AS1	-	USP30 antisense RNA 1	miscRNA	NM_032663;NM_001301175;NR_038996	84749;100131733	USP30;USP30-AS1	ALKBH2;UNG;USP30-AS1;ALKBH2	TRUE		0	25.5	20	22	21.5	27	24.75	16.75	27	27.75	26.25
chr12	109493443	109493653	211	3	-0.189409	0.701316	0.890726	0.0309557	hypo	0.927625	0.643633	-0.283992	-3.35785	0.000319854	intron (NM_032663, intron 1 of 12)	-1778	NR_038996	USP30-AS1	-	USP30 antisense RNA 1	miscRNA	NM_032663;NM_001301175	84749	USP30	USP30-AS1;UNG	TRUE		0	27.6667	22.6667	22.3333	23.3333	27	24.3333	14.3333	28.6667	29.6667	26
chr12	109498583	109498669	87	3	-0.248411	0.674409	0.922819	0.0290695	hypo	0.882378	0.648596	-0.233782	-2.96184	0.00076308	intron (NM_032663, intron 3 of 12)	-6856	NR_038996	USP30-AS1	-	USP30 antisense RNA 1	miscRNA	NM_032663;NM_001301175	84749	USP30	USP30-AS1	TRUE		0	27.6667	28	25.3333	25	28.6667	30	24.3333	27	18	27.6667
chr12	110888554	110888615	60	5	0.221398	0.604172	0.382774	0.0457068	hyper	0.351878	0.636595	0.284717	1.42178	0.0436852	promoter-TSS (NM_005719)	-426	NM_005719	ARPC3	ARC21|p21-Arc	actin related protein 2/3 complex, subunit 3, 21kDa	protein-coding				ATP2A2;FAM216A;GPN3;PPP1CC;PPTC7;ANAPC7;FAM216A;GPN3;PPP1CC;RAD9B;VPS29;FAM216A;GPN3;FAM216A;GPN3;RAD9B;VPS29		TRUE	0	23.4	20.2	22.2	17.6	28.4	22.4	19.6	26.8	25.2	20.4
chr12	113348848	113348921	72	4	0.163475	0.90395	0.740474	0.0329231	hyper	0.713084	0.854759	0.141674	1.49633	0.035682	exon (NM_001032409, exon 3 of 6)	4145	NM_001032409	OAS1	IFI-4|OIAS|OIASI	2'-5'-oligoadenylate synthetase 1, 40/46kDa	protein-coding	NM_002534;NM_016816;NM_001032409	4938	OAS1	OAS1		TRUE	0	27	23	32.3333	24.3333	31	24.6667	20	24.3333	26.6667	23
chr12	115419357	115419574	218	4	0.209083	0.878323	0.66924	0.0389094	hyper	0.629653	0.873688	0.244035	2.084	0.00716244	Intergenic	-297497	NM_005996	TBX3	TBX3-ISO|UMS|XHL	T-box 3	protein-coding				TBX3	TRUE		0	20	15	13.6667	16.3333	23.3333	20	10.3333	21	14.6667	18.6667
chr12	115428700	115428813	114	3	0.227767	0.896998	0.669232	0.0363987	hyper	0.622736	0.87655	0.253814	2.44999	0.00267992	Intergenic	-306788	NM_005996	TBX3	TBX3-ISO|UMS|XHL	T-box 3	protein-coding				TBX3	TRUE		0	21.75	30	26.25	29.25	37.25	35.5	30	31.5	31.75	29.5
chr12	115951815	115951821	5	3	-0.133619	0.749842	0.88346	0.0295258	hypo	0.79785	0.577679	-0.220171	-1.74985	0.0174343	Intergenic	634642	NR_030351	MIR620	MIRN620|hsa-mir-620	microRNA 620	miscRNA				MIR620		TRUE	0	20.75	17.5	16.5	13.5	24.75	27.25	16	27	25.25	24.75
chr12	116278899	116279154	256	3	-0.166001	0.72602	0.892022	0.0299655	hypo	0.852978	0.668178	-0.184799	-1.60524	0.0263902	Intergenic	307432	NR_030351	MIR620	MIRN620|hsa-mir-620	microRNA 620	miscRNA				MIR620	TRUE		0	19.6	16.8	25.2	21.4	26.4	25	20.8	21.6	20.6	18
chr12	117382289	117382404	114	4	-0.160545	0.754518	0.915063	0.0314469	hypo	0.800018	0.693173	-0.106845	-1.40245	0.0458625	intron (NM_153348, intron 2 of 10)	33585	NM_012174	FBXW8	FBW6|FBW8|FBX29|FBXO29|FBXW6	F-box and WD repeat domain containing 8	protein-coding	NM_012174;NM_153348	26259	FBXW8	C12orf49;RNFT2		TRUE	0	29.6667	28	29	27.3333	29.6667	28.6667	28.6667	24.6667	28	30.3333
chr12	118193550	118193704	155	3	-0.242105	0.26174	0.503845	0.0366584	hypo	0.56176	0.359678	-0.202082	-1.61457	0.025682	intron (NM_173598, intron 4 of 19)	212401	NM_173598	KSR2	-	kinase suppressor of ras 2	protein-coding	NM_173598	283455	KSR2	KSR2	TRUE		0	25.25	22.75	28.25	24.5	24	22.75	20.25	27.75	25.5	25.25
chr12	118409272	118409638	367	5	-0.245283	0.610079	0.855363	0.0353343	hypo	0.827721	0.575684	-0.252037	-1.61415	0.0257025	Intergenic	-3427	NM_173598	KSR2	-	kinase suppressor of ras 2	protein-coding				WSB2	TRUE		0	31.25	23	30	27.5	30	29.25	24.5	25.25	39.5	29.25
chr12	122616719	122616855	137	3	-0.173352	0.734215	0.907567	0.0283225	hypo	0.909273	0.742605	-0.166669	-1.63821	0.0238954	intron (NM_014938, intron 7 of 16)	-35479	NM_152759	LRRC43	-	leucine rich repeat containing 43	protein-coding	NM_014938	22877	MLXIP	WDR66	TRUE		0	31.3333	32.6667	23	24.6667	37.3333	20.6667	22.3333	27	23.3333	27
chr12	122837710	122837844	133	4	0.160639	0.871744	0.711106	0.0288014	hyper	0.698839	0.834235	0.135396	1.45705	0.0397921	intron (NM_198240, intron 7 of 23)	-42313	NR_045382	LOC100507066	-	uncharacterized LOC100507066	miscRNA	NM_001247997;NM_002956;NM_198240	6249	CLIP1	LOC100507066		TRUE	0	26	26.6667	28	25.3333	31.6667	27.6667	21.3333	24.6667	24.3333	35.6667
chr12	122844856	122844995	138	4	0.199808	0.863974	0.664166	0.0287357	hyper	0.699074	0.861841	0.162766	1.75674	0.0170642	intron (NM_198240, intron 5 of 23)	-35164	NR_045382	LOC100507066	-	uncharacterized LOC100507066	miscRNA	NM_001247997;NM_002956;NM_198240	6249	CLIP1	LOC100507066		TRUE	0	31.6667	24.3333	26.3333	26	35	25.6667	23	32.6667	24.6667	24.6667
chr12	122895374	122895592	219	3	0.228861	0.920596	0.691735	0.0308893	hyper	0.715366	0.912094	0.196728	1.49523	0.0358145	intron (NM_198240, intron 1 of 23)	11633	NM_001247997	CLIP1	CLIP|CLIP-170|CLIP170|CYLN1|RSN	CAP-GLY domain containing linker protein 1	protein-coding	NM_001247997;NM_002956;NM_198240	6249	CLIP1	CLIP1	TRUE		0	21	30.6667	28	20	31.6667	22	28	32.6667	28	26.6667
chr12	122939449	122939492	42	3	0.187441	0.607106	0.419665	0.0267354	hyper	0.323602	0.553978	0.230376	1.80748	0.0148115	Intergenic	-32354	NM_002956	CLIP1	CLIP|CLIP-170|CLIP170|CYLN1|RSN	CAP-GLY domain containing linker protein 1	protein-coding				CLIP1;MLXIP;B3GNT4;DENR;HIP1R;ABCB9		TRUE	0	22.75	26.25	19.25	26.75	28.75	25	20.75	23.75	28.5	28.75
chr12	123009690	123010104	413	19	0.21388	0.592729	0.378849	0.0292402	hyper	0.376846	0.589978	0.213132	2.02249	0.00836646	intron (NR_036434, intron 1 of 10)	1664	NR_036434	RSRC2	-	arginine/serine-rich coiled-coil 2	protein-coding	NR_036436;NR_036435;NR_036434;NM_023012	65117	RSRC2	LOC100507066;ARL6IP4;ZCCHC8		TRUE	0	28.6667	32.3333	25.3333	23.6667	26.6667	27.6667	15	25.6667	30	29.3333
chr12	123671745	123671879	135	6	0.178829	0.920007	0.741178	0.0269754	hyper	0.689195	0.894455	0.20526	2.14783	0.0060361	intron (NM_022782, intron 9 of 19)	34629	NM_022782	MPHOSPH9	MPP-9|MPP9	M-phase phosphoprotein 9	protein-coding	NR_103517;NM_022782	10198	MPHOSPH9	MPHOSPH9	TRUE		0	12.75	14.5625	11.5625	7.4375	12.375	10	9.9375	11.8125	16.875	12.875
chr12	123861300	123861418	119	4	-0.155599	0.660535	0.816133	0.0272789	hypo	0.810456	0.631749	-0.178707	-1.87839	0.0121362	Intergenic	-7345	NM_020382	SETD8	KMT5A|PR-Set7|SET07|SET8	SET domain containing (lysine methyltransferase) 8	protein-coding				SBNO1	TRUE		0	25.6667	22.3333	23.6667	16	29.3333	25	19	26	24.3333	30.3333
chr12	125508559	125508889	331	4	-0.294067	0.427392	0.721459	0.0335333	hypo	0.699856	0.427196	-0.27266	-1.62103	0.0251976	intron (NM_080626, intron 2 of 2)	30530	NM_080626	BRI3BP	BNAS1|HCCR-1|HCCR-2|HCCRBP-1|KG19	BRI3 binding protein	protein-coding	NM_080626	140707	BRI3BP	BRI3BP	TRUE		0	23	28.5	26.25	25.5	25.5	24.75	23.75	35	30.75	32.25
chr12	125966202	125966510	309	4	0.279001	0.944414	0.665413	0.0376864	hyper	0.640767	0.939749	0.298981	2.10929	0.00670779	intron (NM_052907, intron 3 of 8)	155194	NM_052907	TMEM132B	-	transmembrane protein 132B	protein-coding	NM_052907	114795	TMEM132B	TMEM132B	TRUE		0	29.3333	21.3333	26.3333	20.3333	31.3333	30	24.6667	20	32	22.3333
chr12	126570737	126571071	335	4	-0.233759	0.451536	0.685294	0.0391843	hypo	0.702862	0.453519	-0.249343	-1.72499	0.0186795	Intergenic	-102984	NR_034132	LOC400084	-	uncharacterized LOC400084	miscRNA				LOC400084	TRUE		1	24.75	24.5	16.25	19.5	25	26.5	19.5	28.25	24.5	24.25
chr12	127763631	127763641	11	6	0.181434	0.745242	0.563808	0.0393723	hyper	0.390833	0.721776	0.330943	1.51728	0.0337811	Intergenic	-404400	NR_033970	LOC440117	-	uncharacterized LOC440117	miscRNA				LOC440117	TRUE		0	28.3333	18	31.3333	19.6667	40.6667	28	27	38.3333	34	21.6667
chr12	129787643	129787738	96	5	0.226131	0.843651	0.61752	0.0332285	hyper	0.651032	0.839349	0.188317	1.8908	0.0117501	intron (NM_133448, intron 4 of 8)	449610	NM_144669	GLT1D1	-	glycosyltransferase 1 domain containing 1	protein-coding	NM_133448	121256	TMEM132D	GLT1D1	TRUE		0	31.6667	22.3333	29.3333	21.3333	31	33	28.3333	31.3333	30.6667	31.6667
chr12	131497955	131498100	146	3	0.175016	0.807593	0.632577	0.0362176	hyper	0.518732	0.713199	0.194467	1.50363	0.0350011	intron (NM_198827, intron 12 of 24)	59576	NM_198827	GPR133	PGR25	G protein-coupled receptor 133	protein-coding	NM_198827	283383	ADGRD1	GPR133	TRUE		0	24	18	25.6667	24.6667	28	14.3333	18.3333	19.6667	18.3333	23.3333
chr12	132866068	132866524	457	13	0.187056	0.543667	0.356611	0.0315247	hyper	0.345321	0.545345	0.200024	1.69091	0.0206123	intron (NM_001122636, intron 1 of 10)	14319	NR_024563	LOC100130238	-	uncharacterized LOC100130238	miscRNA	NM_001122636	50614	GALNT9	LOC100130238	TRUE		0	35.75	24.25	25	26.75	35.5	28.25	19.25	28.25	26.75	28.75
chr12	132971489	132971572	84	3	-0.171217	0.740365	0.911582	0.0318752	hypo	0.916803	0.683351	-0.233451	-2.43116	0.00281014	Intergenic	-65626	NM_001122636	GALNT9	GALNAC-T9	UDP-N-acetyl-alpha-D-galactosamine:polypeptide N-acetylgalactosaminyltransferase 9 (GalNAc-T9)	protein-coding				GALNT9	TRUE		0	22.5	14.75	23.5	13	24	14	20.5	25.25	26.25	31.25
chr12	133085814	133087293	1478	85	-0.245779	0.703885	0.949664	0.0260348	hypo	0.952289	0.702563	-0.249726	-1.6399	0.0237743	intron (NM_001142641, intron 2 of 16)	19396	NM_001142641	FBRSL1	-	fibrosin-like 1	protein-coding	NM_001142641	57666	FBRSL1	FBRSL1		TRUE	1	28.4	35	28.2	22.4	30	23	31.2	31	27	22.6
chr12	133189129	133189533	405	4	-0.199239	0.723079	0.922318	0.0288089	hypo	0.929189	0.74926	-0.179929	-2.3868	0.00319168	Intergenic	-2294	NM_001195520	LRCOL1	-	leucine rich colipase-like 1	protein-coding				EP400NL	TRUE		1	26.4	27.8	18	18	25.2	18.2	13.2	27.6	24.6	24.4
chr12	133201860	133202133	274	10	-0.21157	0.690612	0.902182	0.028136	hypo	0.901799	0.69222	-0.209579	-1.61738	0.0254489	intron (NM_006231, intron 47 of 48)	6594	NM_012226	P2RX2	DFNA41|P2X2	purinergic receptor P2X, ligand-gated ion channel, 2	protein-coding	NM_006231	5426	POLE	CHFR	TRUE		0	22.6667	17	13.6667	14.3333	15	16.3333	11.3333	14	14.6667	14.3333
chr12	133204319	133204360	42	3	-0.185224	0.764206	0.949429	0.0263143	hypo	0.946927	0.711334	-0.235593	-2.35368	0.00346813	intron (NM_006231, intron 45 of 48)	8937	NM_012226	P2RX2	DFNA41|P2X2	purinergic receptor P2X, ligand-gated ion channel, 2	protein-coding	NM_006231	5426	POLE	P2RX2	TRUE		0	25	22.8	19.2	19	24.4	27.4	17	20.4	35	28.6
chr12	133205412	133205663	252	3	-0.170371	0.765612	0.935984	0.0263143	hypo	0.926437	0.690341	-0.236096	-2.44884	0.00267992	intron (NM_006231, intron 45 of 48)	10135	NM_012226	P2RX2	DFNA41|P2X2	purinergic receptor P2X, ligand-gated ion channel, 2	protein-coding	NM_006231	5426	POLE	P2RX2	TRUE		0	8.33333	10	5.33333	9.33333	10	10	5	12.6667	19.6667	13.6667
chr12	133209574	133209723	150	4	-0.222598	0.593377	0.815975	0.0294236	hypo	0.802156	0.508683	-0.293474	-2.56093	0.00196253	intron (NM_006231, intron 43 of 48)	14246	NM_012226	P2RX2	DFNA41|P2X2	purinergic receptor P2X, ligand-gated ion channel, 2	protein-coding	NM_006231	5426	POLE	ZNF26	TRUE		0	23	18	22.6667	20	22	19.6667	18.3333	22.3333	24.6667	25.6667
chr12	133211533	133211847	315	7	-0.397784	0.507187	0.904971	0.0345992	hypo	0.906747	0.536741	-0.370005	-2.86626	0.000938999	intron (NM_006231, intron 42 of 48)	16287	NM_012226	P2RX2	DFNA41|P2X2	purinergic receptor P2X, ligand-gated ion channel, 2	protein-coding	NM_006231	5426	POLE	P2RX2	TRUE		0	26.6667	26.6667	33.3333	24	30.6667	26.6667	26.3333	25.3333	27.6667	32.6667
chr12	133212562	133212882	321	7	0.264916	0.736265	0.47135	0.0348572	hyper	0.466113	0.733134	0.267021	2.30907	0.00390907	intron (NM_006231, intron 41 of 48)	17319	NM_012226	P2RX2	DFNA41|P2X2	purinergic receptor P2X, ligand-gated ion channel, 2	protein-coding	NM_006231	5426	POLE	P2RX2	TRUE		0	27.3333	17.3333	21	18.6667	25	19	15.6667	22	16.6667	28.6667
chr12	133227513	133227617	105	4	-0.150385	0.808111	0.958496	0.0260311	hypo	0.962456	0.757083	-0.205373	-2.19363	0.00532556	intron (NM_006231, intron 29 of 48)	32162	NM_012226	P2RX2	DFNA41|P2X2	purinergic receptor P2X, ligand-gated ion channel, 2	protein-coding	NM_006231	5426	POLE	P2RX2	TRUE		0	19	23.3333	17	17.3333	26.3333	19	18	20	20	21.3333
chr12	133247981	133248030	50	3	-0.185413	0.748368	0.933781	0.0292665	hypo	0.93969	0.72481	-0.214879	-2.02646	0.00830478	intron (NM_006231, intron 16 of 48)	15939	NM_006231	POLE	CRCS12|POLE1	polymerase (DNA directed), epsilon, catalytic subunit	protein-coding	NM_006231	5426	POLE	POLE	TRUE		0	22.6667	28.6667	23	19.6667	27	22.6667	24.3333	22.6667	22	25.6667
chr12	133259516	133259534	17	3	0.157687	0.896329	0.738641	0.0275702	hyper	0.673279	0.880658	0.20738	2.01898	0.00843272	intron (NM_006231, intron 1 of 48)	4421	NM_006231	POLE	CRCS12|POLE1	polymerase (DNA directed), epsilon, catalytic subunit	protein-coding	NM_006231	5426	POLE	PGAM5;POLE;PXMP2;ANKLE2		TRUE	0	31.75	30.75	22.75	27	38.75	30	23.25	26	24	34.75
chr12	133265786	133265894	109	13	0.189319	0.933337	0.744019	0.0315984	hyper	0.752764	0.937667	0.184903	1.67994	0.0212566	intron (NM_018663, intron 1 of 4)	1648	NM_018663	PXMP2	PMP22	peroxisomal membrane protein 2, 22kDa	protein-coding	NM_018663	5827	PXMP2	LRCOL1;ANKLE2;LRCOL1	TRUE		1	13	15	12.6667	16.6667	16	20	11.6667	15	13	17
chr12	133282314	133282388	75	3	0.16032	0.971549	0.811228	0.0301603	hyper	0.693989	0.952636	0.258647	2.39886	0.00307288	TTS (NM_018663)	-5042	NM_138575	PGAM5	BXLBV68	phosphoglycerate mutase family member 5	protein-coding				PGAM5;POLE;PXMP2	TRUE		0	15.6	19.8	13.2	15.6	13.2	16.4	7.4	17.2	16.4	12
chr12	133301071	133301103	33	3	0.147068	0.941909	0.794841	0.0268369	hyper	0.700468	0.926064	0.225597	2.22548	0.00491432	Intergenic	13694	NM_001170543	PGAM5	BXLBV68	phosphoglycerate mutase family member 5	protein-coding				PGAM5;POLE;PXMP2	TRUE		0	15.25	20	28.5	22	18.5	20	7.5	23.5	20	14.5
chr12	133726622	133726920	299	4	0.314024	0.873856	0.559832	0.0322384	hyper	0.531244	0.871579	0.340336	2.37641	0.00326708	intron (NM_015394, intron 2 of 4)	19557	NM_015394	ZNF10	KOX1	zinc finger protein 10	protein-coding	NM_015394	7556	ZNF10	ZNF10	TRUE		0	18	19.6667	24	21.3333	25.6667	23	14.6667	20.6667	21	21.6667
chr13	22294081	22294136	56	4	-0.157964	0.713043	0.871007	0.0335627	hypo	0.839435	0.577734	-0.261701	-1.91762	0.0109756	Intergenic	48894	NM_002010	FGF9	GAF|HBFG-9|SYNS3	fibroblast growth factor 9 (glia-activating factor)	protein-coding				FGF9	TRUE		0	28	23.6667	32.3333	17.3333	30.3333	20.3333	27.6667	25.3333	29.3333	26.6667
chr13	22318351	22318494	144	3	-0.174588	0.594845	0.769432	0.0346171	hypo	0.7639	0.563506	-0.200394	-1.69243	0.0205072	Intergenic	73208	NM_002010	FGF9	GAF|HBFG-9|SYNS3	fibroblast growth factor 9 (glia-activating factor)	protein-coding				FGF9	TRUE		0	15.6667	14.6667	15.6667	16.3333	21	20	11	14.6667	15	16.6667
chr13	22441921	22441966	46	3	0.154406	0.919875	0.765468	0.0333086	hyper	0.751756	0.931053	0.179296	2.33404	0.00363491	Intergenic	10355	NR_047040	LINC00424	-	long intergenic non-protein coding RNA 424	miscRNA				LINC00424	TRUE		0	23.3333	22.6667	28.3333	20.6667	24	21.6667	17.3333	24.6667	24.3333	18.6667
chr13	22523090	22523138	49	4	-0.161371	0.550138	0.711509	0.035237	hypo	0.746734	0.542077	-0.204658	-1.51969	0.0335298	Intergenic	-70815	NR_047040	LINC00424	-	long intergenic non-protein coding RNA 424	miscRNA				LINC00424	TRUE		0	25	27.3333	21.6667	25.3333	38.3333	24.3333	19.3333	29	25	27.3333
chr13	23848393	23848616	222	3	0.195758	0.779524	0.583766	0.035847	hyper	0.63362	0.771609	0.137988	1.55317	0.03061	intron (NM_000231, intron 4 of 7)	93444	NM_000231	SGCG	A4|DAGA4|DMDA|DMDA1|LGMD2C|MAM|SCARMD2|SCG3|TYPE	sarcoglycan, gamma (35kDa dystrophin-associated glycoprotein)	protein-coding	NM_000231	6445	SGCG	SGCG		TRUE	0	21	17	27	18	25.3333	16	21	23	21.3333	24
chr13	23859700	23859996	297	4	0.229348	0.900452	0.671104	0.0462488	hyper	0.668235	0.896724	0.228489	2.08688	0.00711903	intron (NM_000231, intron 5 of 7)	104788	NM_000231	SGCG	A4|DAGA4|DMDA|DMDA1|LGMD2C|MAM|SCARMD2|SCG3|TYPE	sarcoglycan, gamma (35kDa dystrophin-associated glycoprotein)	protein-coding	NM_000231	6445	SGCG	SGCG	TRUE		0	30	25.25	29.75	15.75	30	25.25	22	30.5	34.75	24.5
chr13	24599823	24600028	206	6	-0.372718	0.404999	0.777717	0.0490884	hypo	0.816996	0.434198	-0.382798	-2.50447	0.00230295	Intergenic	-76472	NR_073430	ANKRD20A19P	-	ankyrin repeat domain 20 family, member A19, pseudogene	pseudo	NM_001286792;NR_104595	221178	SPATA13	ANKRD20A19P	TRUE		0	26.3333	24.3333	25.6667	27.3333	31.3333	19.3333	24.3333	23.6667	19	40.3333
chr13	26605528	26605692	165	6	0.208132	0.869941	0.661809	0.0371229	hyper	0.675987	0.87453	0.198543	1.86185	0.012705	Intergenic	19588	NM_001007538	SHISA2	C13orf13|PRO28631|TMEM46|WGAR9166|bA398O19.2|hShisa	shisa homolog 2 (Xenopus laevis)	protein-coding				SHISA2	TRUE		0	28.3333	26	30.3333	23	31.3333	25.3333	25.6667	29.6667	27	26.6667
chr13	27194657	27194812	156	3	0.190108	0.880708	0.6906	0.0353117	hyper	0.636912	0.899093	0.262181	2.59368	0.00176377	intron (NM_006646, intron 2 of 9)	62895	NM_006646	WASF3	Brush-1|SCAR3|WAVE3	WAS protein family, member 3	protein-coding	NM_006646;NM_001291965	10810	WASF3	WASF3	TRUE		0	31.75	31.75	30.5	32.375	36.5	23.625	24.5	31.625	33.25	32.375
chr13	28043410	28043473	64	3	-0.181305	0.760271	0.941577	0.0370651	hypo	0.931241	0.744971	-0.18627	-2.41042	0.00298606	Intergenic	-18703	NM_152912	MTIF3	IF3mt	mitochondrial translational initiation factor 3	protein-coding				MTIF3;LNX2;POLR1D	TRUE		0	31	22	23.6667	15.6667	27.3333	31.3333	24.6667	40.6667	36.3333	22.6667
chr13	32079153	32079800	648	6	-0.213583	0.580315	0.793898	0.0351426	hypo	0.780911	0.621082	-0.159829	-2.25436	0.0045602	Intergenic	-234202	NM_130806	RXFP2	GPR106|GREAT|INSL3R|LGR8|LGR8.1|RXFPR2	relaxin/insulin-like family peptide receptor 2	protein-coding				EEF1DP3	TRUE		0	21.3333	24.6667	21.6667	21	26	23.3333	29.6667	27.3333	25.6667	13.6667
chr13	35333795	35333884	90	3	0.204313	0.821937	0.617625	0.0348539	hyper	0.651201	0.868725	0.217524	1.69122	0.020594	Intergenic	-119018	NR_047036	LINC00457	-	long intergenic non-protein coding RNA 457	miscRNA				NBEA	TRUE		0	29.6667	20.6667	23.6667	28.3333	35.3333	28.6667	17.6667	27.6667	21.6667	24
chr13	35368200	35368631	432	3	0.284537	0.861645	0.577108	0.035273	hyper	0.600112	0.845092	0.24498	2.73264	0.00124515	Intergenic	-148008	NM_015678	NBEA	BCL8B|LYST2	neurobeachin	protein-coding				NBEA	TRUE		0	19.6667	25.3333	25.3333	24.3333	18.3333	20	17	18.3333	23.6667	18.3333
chr13	35388583	35388671	89	3	0.188124	0.906433	0.718309	0.034187	hyper	0.577853	0.896813	0.31896	2.57512	0.00186201	Intergenic	-127797	NM_015678	NBEA	BCL8B|LYST2	neurobeachin	protein-coding				NBEA	TRUE		0	29	25.3333	28.6667	27	33.6667	27.3333	22.6667	28.3333	29.6667	35
chr13	35406385	35406534	150	6	0.198871	0.907458	0.708587	0.0399858	hyper	0.767956	0.896841	0.128884	1.62177	0.0251405	Intergenic	-109964	NM_015678	NBEA	BCL8B|LYST2	neurobeachin	protein-coding				NBEA	TRUE		0	24.6667	24.6667	18.3333	17.6667	24.6667	23.3333	19.3333	18	19.6667	17
chr13	42741759	42741938	180	3	0.207613	0.73697	0.529357	0.0362645	hyper	0.486776	0.693144	0.206368	1.66454	0.0222367	intron (NM_152910, intron 9 of 28)	29671	NM_001204505	DGKH	DGKeta	diacylglycerol kinase, eta	protein-coding	NM_001204504;NM_178009;NM_152910;NM_001204506;NM_001204505;NR_123714;NM_001297429;NR_123715	160851	DGKH	DGKH	TRUE		0	20.4	20.2	25.4	17.2	19	14.8	15	13.6	26.6	19.8
chr13	45429428	45429445	18	3	0.180483	0.975282	0.794799	0.0332231	hyper	0.804062	0.964454	0.160393	1.54136	0.0315604	Intergenic	-45671	NR_038433	LINC00330	NCRNA00330	long intergenic non-protein coding RNA 330	miscRNA				LINC00330	TRUE		0	29	20.3333	24.6667	25.3333	38.6667	28.3333	21.3333	33.6667	33.3333	34
chr13	46071086	46071169	82	4	-0.191429	0.708245	0.899673	0.036017	hypo	0.890644	0.756761	-0.133883	-1.41349	0.0446539	intron (NM_031431, intron 13 of 22)	32097	NM_031431	COG3	SEC34	component of oligomeric golgi complex 3	protein-coding	NM_031431	83548	COG3	COG3		TRUE	0	12.25	7	15.25	11	12.75	9.5	8.25	12.25	16	14.25
chr13	46093845	46093881	37	3	-0.261625	0.478207	0.739832	0.0380946	hypo	0.733809	0.462097	-0.271712	-1.69641	0.020249	intron (NM_031431, intron 19 of 22)	54833	NM_031431	COG3	SEC34	component of oligomeric golgi complex 3	protein-coding	NM_031431	83548	COG3	GTF2F2	TRUE		0	12.5	13.3333	6.16667	13.8333	7.83333	14.8333	11.5	11	19.6667	17.3333
chr13	46467549	46467601	53	4	0.22048	0.824147	0.603667	0.0352986	hyper	0.587943	0.826235	0.238292	1.81515	0.0145396	Intergenic	-41729	NM_198849	SIAH3	-	siah E3 ubiquitin protein ligase family member 3	protein-coding				SIAH3	TRUE		0	21.3333	30.6667	27	19.3333	26.3333	15.3333	17.3333	21.3333	25.3333	24.6667
chr13	53673733	53673838	106	4	0.217888	0.447082	0.229194	0.0423852	hyper	0.239782	0.437103	0.197322	1.62631	0.0248252	Intergenic	70910	NM_006418	OLFM4	GC1|GW112|OLM4|OlfD|UNQ362|bA209J19.1|hGC-1|hOLfD	olfactomedin 4	protein-coding				OLFM4	TRUE		0	26.6667	24.3333	23.6667	26.3333	30	26.6667	23.6667	19	27.6667	22.3333
chr13	54898132	54898200	69	3	-0.23101	0.508927	0.739937	0.0356191	hypo	0.764565	0.560921	-0.203644	-1.77105	0.0164108	Intergenic	-11983	NR_031628	MIR1297	MIRN1297|hsa-mir-1297	microRNA 1297	miscRNA				MIR1297	TRUE		1	31	26.3333	33.6667	36	34.3333	24	26.6667	38	29	24.6667
chr13	55704978	55705146	169	5	0.238878	0.819248	0.58037	0.0409763	hyper	0.509528	0.790341	0.280814	3.70114	0.000189628	Intergenic	-43527	NR_049804	MIR5007	-	microRNA 5007	miscRNA				MIR5007	TRUE		0	27.25	28.5	36.25	27.75	34	37.75	24.75	35.5	33.25	33
chr13	59112454	59112673	218	3	-0.2345	0.57173	0.80623	0.0368966	hypo	0.816595	0.608394	-0.2082	-2.04272	0.00796893	Intergenic	906774	NM_001040429	PCDH17	PCDH68|PCH68	protocadherin 17	protein-coding				PCDH17		TRUE	0	30	29.6667	34.6667	35.3333	39.6667	31.3333	26.6667	30.6667	31.6667	35
chr13	66798964	66799377	414	3	0.231756	0.838938	0.607181	0.0359279	hyper	0.663301	0.856647	0.193346	1.87042	0.0124309	Intergenic	-600130	NR_046527	PCDH9-AS2	-	PCDH9 antisense RNA 2	miscRNA				PCDH9-AS2	TRUE		0	10.75	13.25	16.5	8.75	9.25	10.5	3.5	10.75	16.5	13.5
chr13	73728507	73728617	111	4	-0.247945	0.665399	0.913344	0.0338082	hypo	0.927238	0.682306	-0.244932	-1.55074	0.0308019	Intergenic	95420	NM_001730	KLF5	BTEB2|CKLF|IKLF	Kruppel-like factor 5 (intestinal)	protein-coding				KLF5	TRUE		0	36	24.6667	24	26.3333	29.3333	24.6667	13	28.6667	23.6667	39.3333
chr13	74712481	74712748	268	3	-0.181242	0.774283	0.955525	0.031949	hypo	0.961295	0.789615	-0.17168	-1.62149	0.0251793	Intergenic	-4549	NM_007249	KLF12	AP-2rep|AP2REP	Kruppel-like factor 12	protein-coding				KLF12	TRUE		0	17.6667	19.6667	23.6667	18	23	21	15	18	22	23.3333
chr13	76893026	76893166	141	5	0.314436	0.567865	0.253429	0.0466717	hyper	0.281741	0.695323	0.413582	1.42474	0.0433448	Intergenic	447922	NM_001257995	C13orf45	-	chromosome 13 open reading frame 45	protein-coding				C13orf45	TRUE		0	17	16.6667	23.3333	18.6667	22	20.6667	15	27.6667	27.3333	24
chr13	83946687	83946903	217	4	0.209595	0.818806	0.609211	0.0429885	hyper	0.585774	0.819621	0.233846	1.48617	0.0367124	Intergenic	509733	NM_052910	SLITRK1	LRRC12|RP11-395N17.1|TTM	SLIT and NTRK-like family, member 1	protein-coding				SLITRK1	TRUE		0	32	30.6667	33	29.3333	33.6667	36.3333	28.3333	29.6667	23.3333	34
chr13	86341710	86341910	201	3	0.251019	0.750338	0.499319	0.0466979	hyper	0.453247	0.704274	0.251027	1.8848	0.0119328	Intergenic	31673	NM_032229	SLITRK6	-	SLIT and NTRK-like family, member 6	protein-coding				SLITRK6	TRUE		0	34.5	23.5	22.25	29.25	28	27.25	26.25	27.25	27	29.5
chr13	90399722	90399890	169	3	-0.275807	0.571023	0.846831	0.0373462	hypo	0.8778	0.685265	-0.192535	-1.63486	0.0241398	Intergenic	-183139	NR_046991	LINC00353	-	long intergenic non-protein coding RNA 353	miscRNA				LINC00353	TRUE		0	30	20	24	23	31.3333	24.6667	27.6667	32.3333	31.3333	27
chr13	90421193	90422042	850	7	-0.278772	0.522815	0.801586	0.041362	hypo	0.864892	0.556571	-0.308321	-1.9522	0.0100617	Intergenic	-204951	NR_046991	LINC00353	-	long intergenic non-protein coding RNA 353	miscRNA				LINC00353	TRUE		0	30	25	33	24.3333	29.3333	29.6667	29.6667	30.3333	30.3333	23
chr13	91810400	91810558	159	4	-0.210764	0.300451	0.511215	0.0335915	hypo	0.415714	0.217904	-0.19781	-2.57599	0.00185972	intron (NR_047004, intron 2 of 3)	53473	NR_047004	LINC00379	-	long intergenic non-protein coding RNA 379	miscRNA	NR_047004	100874150	LINC00379	LINC00379	TRUE		0	34.6667	30.6667	34	24.3333	48.3333	33.3333	46	32.6667	31	31.6667
chr13	95231667	95231823	157	3	0.27678	0.889387	0.612606	0.0428498	hyper	0.76587	0.909259	0.143389	1.40045	0.0461275	intron (NM_014305, intron 7 of 11)	16766	NM_014305	TGDS	SDR2E1|TDPGD	TDP-glucose 4,6-dehydratase	protein-coding	NM_014305;NM_001304430;NR_130731;NR_130732	23483	TGDS	DCT;ABCC4	TRUE		0	17.4	12	13.4	9.6	14.4	16.6	9.4	14.6	12.4	9.2
chr13	96061401	96061535	135	3	-0.191546	0.706436	0.897982	0.0356385	hypo	0.869607	0.55207	-0.317537	-1.64408	0.023523	Intergenic	-24385	NM_182848	CLDN10	CPETRL3|OSP-L	claudin 10	protein-coding				CLDN10	TRUE		0	32.6667	22	29.3333	23	33.3333	26	25	25	20.6667	28.6667
chr13	96134411	96134633	223	4	-0.256076	0.549227	0.805303	0.0457977	hypo	0.787065	0.505106	-0.281959	-1.68699	0.020827	intron (NR_046533, intron 3 of 3)	48669	NM_001160100	CLDN10	CPETRL3|OSP-L	claudin 10	protein-coding	NM_001160100;NM_182848;NR_046533	9071;100874194	CLDN10;CLDN10-AS1	CLDN10	TRUE		0	27.6667	27.6667	30.3333	31	31	34.6667	30	38.6667	27.3333	28.6667
chr13	96137344	96137527	184	5	0.306649	0.681547	0.374898	0.0477554	hyper	0.358589	0.64055	0.281961	1.72727	0.0185881	intron (NR_046533, intron 3 of 3)	48728	NR_046533	CLDN10-AS1	-	CLDN10 antisense RNA 1	miscRNA	NM_001160100;NM_182848;NR_046533	9071;100874194	CLDN10;CLDN10-AS1	ABCC4	TRUE		0	23.6667	21	28.6667	29	30	19.3333	18	34	26.6667	26.6667
chr13	99554953	99555060	108	3	-0.192633	0.639577	0.832211	0.0328429	hypo	0.841512	0.649388	-0.192125	-2.00131	0.00883482	intron (NM_001130049, intron 11 of 32)	75331	NM_001130048	DOCK9	ZIZ1|ZIZIMIN1	dedicator of cytokinesis 9	protein-coding	NM_001130049;NM_001130048;NM_001130050;NM_015296	23348	DOCK9	DOCK9	TRUE		0	18.3333	19.6667	19.3333	14.3333	21.6667	19	14	17.6667	23.3333	20.6667
chr13	99563869	99563957	89	3	-0.225157	0.665559	0.890716	0.0345477	hypo	0.890108	0.668968	-0.221139	-2.15648	0.00589445	intron (NM_001130049, intron 9 of 32)	66425	NM_001130048	DOCK9	ZIZ1|ZIZIMIN1	dedicator of cytokinesis 9	protein-coding	NM_001130049;NM_001130048;NM_001130050;NM_015296	23348	DOCK9	DOCK9	TRUE		0	26.6667	27.6667	35.6667	26	37.3333	33.3333	27.3333	35.3333	27	30.6667
chr13	99577116	99577277	162	6	-0.238776	0.541436	0.780212	0.0379837	hypo	0.82508	0.668844	-0.156236	-1.97936	0.00934202	intron (NM_001130049, intron 4 of 32)	53141	NM_001130048	DOCK9	ZIZ1|ZIZIMIN1	dedicator of cytokinesis 9	protein-coding	NM_001130049;NM_001130048;NM_001130050;NM_015296	23348	DOCK9	DOCK9	TRUE		0	23	27.3333	26.3333	22.1667	30.5	28.3333	23.8333	31.3333	26.5	26
chr13	100744318	100744334	17	3	-0.198272	0.705504	0.903776	0.0346838	hypo	0.851014	0.553301	-0.297713	-1.78027	0.0160338	intron (NM_001127692, intron 1 of 22)	3057	NM_001127692	PCCA	-	propionyl CoA carboxylase, alpha polypeptide	protein-coding	NM_001127692;NM_001178004;NM_000282	5095	PCCA	PCCA	TRUE		0	20	21.75	21.75	12	24	20.75	15.25	22	19.75	14.5
chr13	104254025	104254059	33	3	0.168266	0.768909	0.600644	0.0309186	hyper	0.616287	0.771325	0.155038	2.23656	0.0047544	Intergenic	-319193	NR_049840	MIR548AS	-	microRNA 548as	miscRNA				MIR548AS		TRUE	0	18.6667	21	25.3333	25.6667	32.3333	29.6667	21.3333	24.3333	29.3333	27.3333
chr13	105090657	105091078	422	3	-0.194449	0.627792	0.822241	0.0332722	hypo	0.823624	0.602885	-0.220739	-1.98972	0.00910898	Intergenic	-1027348	NM_001161814	DAOA	G72|LG72|SG72	D-amino acid oxidase activator	protein-coding				DAOA	TRUE		0	28.6	11.8	24.2	20.2	29.8	21.6	27.4	17.6	18.4	15.6
chr13	105105738	105106012	275	3	-0.213115	0.645217	0.858332	0.0373804	hypo	0.848772	0.608151	-0.240621	-2.10842	0.00671921	Intergenic	-1012341	NM_001161814	DAOA	G72|LG72|SG72	D-amino acid oxidase activator	protein-coding				DAOA	TRUE		0	20.75	21.75	18.25	16.5	20.25	17.5	17.25	21.25	18.25	26.25
chr13	105579042	105579185	144	3	0.177804	0.939012	0.761209	0.0364287	hyper	0.736545	0.944831	0.208286	2.3407	0.00358008	Intergenic	-539102	NM_001161814	DAOA	G72|LG72|SG72	D-amino acid oxidase activator	protein-coding				DAOA	TRUE		0	21.25	24.5	23.25	17.25	27	16.75	16.25	25	25.5	24.25
chr13	106158219	106158529	311	4	-0.275339	0.57212	0.847459	0.0426919	hypo	0.873561	0.718496	-0.155064	-1.6572	0.0226936	promoter-TSS (NR_040247)	-344	NR_040247	DAOA-AS1	DAOA-AS|DAOAAS|G30	DAOA antisense RNA 1	miscRNA				DAOA-AS1	TRUE		0	26.3333	24	22.3333	16	22	22	14.3333	21.6667	19.3333	16.3333
chr13	107634332	107634590	259	3	0.246519	0.729197	0.482678	0.0380319	hyper	0.483618	0.746667	0.263049	1.76335	0.0167238	Intergenic	328233	NR_047026	LINC00443	-	long intergenic non-protein coding RNA 443	miscRNA				LINC00443	TRUE		0	31	24	29.3333	28	37.6667	38.3333	32.6667	28.3333	29	30.3333
chr13	110252142	110252247	106	4	0.192804	0.68556	0.492756	0.0319901	hyper	0.498904	0.712258	0.213353	2.05357	0.00777016	Intergenic	186719	NM_003749	IRS2	IRS-2	insulin receptor substrate 2	protein-coding				IRS2	TRUE		0	21	23.6667	26.3333	23	33.6667	30.6667	25.6667	21.6667	25.6667	26.6667
chr13	112771264	112771345	82	6	-0.16906	0.635526	0.804586	0.0353387	hypo	0.827967	0.545923	-0.282044	-1.92649	0.0107265	Intergenic	49392	NM_005986	SOX1	-	SRY (sex determining region Y)-box 1	protein-coding				SOX1	TRUE		0	20	20	24.6667	21.3333	21.6667	25	16.3333	17.6667	18.3333	22.6667
chr13	112829963	112830093	131	4	0.152326	0.86085	0.708524	0.0300581	hyper	0.65487	0.832084	0.177214	2.04348	0.0079438	Intergenic	108115	NM_005986	SOX1	-	SRY (sex determining region Y)-box 1	protein-coding				SOX1	TRUE		0	23.6667	19.3333	19	18	26	18.6667	17	19	19	15.3333
chr13	112975914	112975930	17	3	0.137132	0.876158	0.739025	0.0298328	hyper	0.694332	0.894897	0.200565	2.35028	0.00349326	Intergenic	-54729	NM_145248	SPACA7	C13orf28	sperm acrosome associated 7	protein-coding				SPACA7	TRUE		0	31	25	29	34.3333	30	26	25.3333	32.6667	31.3333	27.6667
chr13	112978561	112978747	187	9	0.173102	0.632356	0.459254	0.0355287	hyper	0.40628	0.619034	0.212754	1.45798	0.0396664	Intergenic	-51997	NM_145248	SPACA7	C13orf28	sperm acrosome associated 7	protein-coding	NR_126345		LINC01044	SPACA7	TRUE		1	28.4	24.4	27.2	24.6	34.8	30.6	27.2	27.4	32.2	25.6
chr13	113601032	113601067	36	3	0.166168	0.79496	0.628791	0.0310106	hyper	0.618914	0.784462	0.165547	1.50451	0.0349052	Intergenic	21902	NR_034002	MCF2L-AS1	-	MCF2L antisense RNA 1	miscRNA				MCF2L-AS1;MCF2L	TRUE		0	11.25	15.5	10.75	9.75	23.25	13	9.5	24.25	13	16.5
chr13	113622381	113622547	165	3	0.150462	0.564677	0.414215	0.0254668	hyper	0.35745	0.591828	0.234378	1.86465	0.0126342	non-coding (NR_034002, exon 1 of 1)	489	NR_034002	MCF2L-AS1	-	MCF2L antisense RNA 1	miscRNA	NR_034002	100289410	MCF2L-AS1	MCF2L-AS1		TRUE	1	28.3333	27.6667	23.3333	23.3333	19.3333	19.3333	11	22.3333	26.3333	22.6667
chr13	114523820	114524130	311	27	-0.180713	0.645239	0.825952	0.029272	hypo	0.832548	0.638355	-0.194194	-1.80506	0.0149052	exon (NM_000820, exon 15 of 15)	5392	NR_044995	GAS6-AS1	-	GAS6 antisense RNA 1	miscRNA	NM_000820;NR_044995	2621;650669	GAS6;GAS6-AS1	GAS6-AS1	TRUE		0	28	26	20.3333	21	25.6667	31.3333	21	26	30.6667	33.3333
chr13	114634082	114634431	350	11	0.222875	0.660319	0.437444	0.0335807	hyper	0.420152	0.635978	0.215825	1.50379	0.0349783	Intergenic	-2293	NR_047495	LINC00565	-	long intergenic non-protein coding RNA 565	miscRNA				TFDP1	TRUE		0	32	22.3333	34	24.6667	31.6667	27.3333	21.6667	23.3333	25	30.3333
chr14	22322409	22322710	302	3	0.282718	0.728912	0.446194	0.0525273	hyper	0.427799	0.721221	0.293422	1.43765	0.0418986	Intergenic	189263	NM_001001912	OR4E2	OR14-42	olfactory receptor, family 4, subfamily E, member 2	protein-coding				OR4E2	TRUE		0	25	20.6667	24.3333	23.6667	20.6667	21.6667	21.6667	26	30.3333	31.6667
chr14	25563902	25564084	183	3	0.197051	0.552424	0.355373	0.0392651	hyper	0.378881	0.581744	0.202863	1.56812	0.0293671	Intergenic	-44898	NM_014178	STXBP6	amisyn	syntaxin binding protein 6 (amisyn)	protein-coding				STXBP6	TRUE		0	28.5	27	33.5	28.75	30.25	32	21.25	23.25	22	28.25
chr14	26496699	26496871	173	3	-0.260939	0.52448	0.78542	0.0429022	hypo	0.768751	0.477968	-0.290784	-1.54635	0.03114	Intergenic	570175	NM_006491	NOVA1	Nova-1	neuro-oncological ventral antigen 1	protein-coding				NOVA1	TRUE		0	28.3333	29.6667	25	21.6667	38.3333	18	21.6667	37	29	27.3333
chr14	26582006	26582477	472	3	-0.280754	0.404043	0.684798	0.0455225	hypo	0.607992	0.250896	-0.357096	-1.5554	0.0304135	Intergenic	484718	NM_006491	NOVA1	Nova-1	neuro-oncological ventral antigen 1	protein-coding				NOVA1	TRUE		0	36.6667	30	35	25.6667	45.3333	28.6667	39.3333	31.6667	29.3333	28.3333
chr14	33304071	33304248	178	4	-0.159942	0.688555	0.848497	0.0321646	hypo	0.869124	0.742493	-0.126631	-1.68785	0.0207814	Intergenic	-104299	NM_001164749	NPAS3	MOP6|PASD6|bHLHe12	neuronal PAS domain protein 3	protein-coding				NPAS3	TRUE		0	29.6667	22	27.3333	19.6667	27.6667	22.6667	29.3333	24.6667	21.3333	28.3333
chr14	34973331	34973454	124	3	0.230462	0.69587	0.465408	0.039021	hyper	0.330475	0.564391	0.233915	1.77126	0.0164108	Intergenic	35550	NM_018453	EAPP	BM036|C14orf11	E2F-associated phosphoprotein	protein-coding				EAPP	TRUE		0	16.3333	24	20.6667	16	27.6667	17	18.6667	21	34	23.3333
chr14	36815543	36815660	118	3	0.16809	0.791864	0.623775	0.0340818	hyper	0.595771	0.814844	0.219073	1.89814	0.0115604	Intergenic	-25720	NM_001144891	MBIP	-	MAP3K12 binding inhibitory protein 1	protein-coding				MBIP	TRUE		0	18	20.25	11	15	16.25	18.25	11	20.75	18.25	14
chr14	36817932	36818003	72	3	0.1524	0.847504	0.695105	0.0327339	hyper	0.64603	0.830066	0.184036	1.48492	0.0368175	Intergenic	-28086	NM_001144891	MBIP	-	MAP3K12 binding inhibitory protein 1	protein-coding				MBIP	TRUE		0	21.6667	25	31	17	22.6667	23	26.3333	22.6667	29	30.6667
chr14	41825274	41825512	239	4	-0.301575	0.4699	0.771475	0.0348132	hypo	0.756397	0.456829	-0.299568	-2.44377	0.00272333	Intergenic	-251371	NM_152447	LRFN5	C14orf146|FIGLER8|SALM5	leucine rich repeat and fibronectin type III domain containing 5	protein-coding				LRFN5	TRUE		0	28.25	25.25	30.75	21.75	34.5	27.75	23.75	25.25	38	22
chr14	41892349	41892618	270	3	-0.183622	0.673624	0.857246	0.0331253	hypo	0.84377	0.612545	-0.231225	-2.51902	0.00220471	Intergenic	-184280	NM_152447	LRFN5	C14orf146|FIGLER8|SALM5	leucine rich repeat and fibronectin type III domain containing 5	protein-coding				LRFN5	TRUE		0	14	18	26	23.3333	23.6667	19.6667	14.3333	23.3333	21.3333	20
chr14	50627909	50628155	247	3	-0.212978	0.587478	0.800456	0.0357685	hypo	0.834222	0.680258	-0.153963	-1.4046	0.0456408	intron (NM_006939, intron 9 of 22)	-44735	NM_024558	METTL21D	C14orf138|VCP-KMT	methyltransferase like 21D	protein-coding	NM_006939	6655	SOS2	METTL21D	TRUE		0	31	28.25	28.5	23	33.5	29	28	36.25	33.25	29.5
chr14	51447360	51447522	163	3	0.169602	0.820083	0.65048	0.0316967	hyper	0.703993	0.875656	0.171663	1.64714	0.023331	intron (NM_015163, intron 8 of 9)	-36193	NM_002863	PYGL	GSD6	phosphorylase, glycogen, liver	protein-coding	NM_015163	114088	TRIM9	PYGL	TRUE		0	28.3333	27	32.3333	27.6667	33.6667	29.3333	26	34.6667	33.3333	33.3333
chr14	52101452	52101656	205	3	-0.153664	0.776466	0.93013	0.0302516	hypo	0.919542	0.714071	-0.205471	-1.6001	0.0268243	intron (NM_001042481, intron 2 of 14)	16908	NR_037676	FRMD6-AS1	C14orf82	FRMD6 antisense RNA 1	miscRNA	NM_001042481	122786	FRMD6	FRMD6-AS1	TRUE		0	31.6667	28.3333	26.6667	31	44.6667	13	24.6667	28.3333	14.3333	33
chr14	52597344	52597415	72	5	0.318447	0.84683	0.528383	0.0362278	hyper	0.566058	0.846409	0.280351	1.50929	0.034462	Intergenic	-61434	NM_007361	NID2	NID-2	nidogen 2 (osteonidogen)	protein-coding				NID2	TRUE		0	20.6667	21.6667	27.6667	21.3333	27.6667	23.6667	16.6667	22	26.3333	17
chr14	58263976	58264334	359	3	-0.207663	0.63812	0.845783	0.0359254	hypo	0.873403	0.641499	-0.231904	-1.75798	0.016966	intron (NM_001206920, intron 1 of 7)	68437	NM_001206920	SLC35F4	C14orf36|c14_5373	solute carrier family 35, member F4	protein-coding	NM_001206920;NM_001306087	341880	SLC35F4	SLC35F4	TRUE		0	33	15.6667	37.6667	29.3333	30	23	20.3333	32.6667	36.3333	35
chr14	59216624	59217070	447	3	0.227849	0.659657	0.431808	0.0344632	hyper	0.535661	0.722207	0.186546	1.91726	0.010987	Intergenic	111292	NR_046095	DACT1	DAPPER|DAPPER1|DPR1|FRODO|HDPR1|THYEX3	dapper, antagonist of beta-catenin, homolog 1 (Xenopus laevis)	protein-coding				DACT1	TRUE		0	6.66667	13	10	10	10.6667	14.6667	3.66667	10.6667	12.3333	10.6667
chr14	67975804	67976058	253	3	0.189065	0.574806	0.385741	0.031694	hyper	0.202702	0.516654	0.313951	5.00851	2.97e-05	intron (NM_182526, intron 1 of 2)	6091	NM_182526	TMEM229B	C14orf83	transmembrane protein 229B	protein-coding	NM_182526	161145	TMEM229B	TMEM229B		TRUE	0	36.3333	22.6667	29.3333	30	41.6667	30.3333	22	32.3333	32.6667	32.3333
chr14	72705854	72706096	243	3	-0.272417	0.458233	0.73065	0.0429273	hypo	0.624189	0.395148	-0.22904	-2.32564	0.00370573	intron (NM_001204424, intron 2 of 17)	306189	NM_001204418	RGS6	GAP	regulator of G-protein signaling 6	protein-coding	NM_001204423;NM_001204422;NM_001204418;NM_001204420;NM_001204417;NM_001204421;NM_004296;NM_001204419;NM_001204424;NM_001204416	9628	RGS6	RGS6	TRUE		0	19.75	15.5	24	16	25	20.5	15.5	19.75	25	15.5
chr14	72727292	72727451	160	3	0.31433	0.845327	0.530997	0.0396131	hyper	0.481103	0.853679	0.372576	1.99177	0.00905643	intron (NM_001204424, intron 2 of 17)	327586	NM_001204418	RGS6	GAP	regulator of G-protein signaling 6	protein-coding	NM_001204423;NM_001204422;NM_001204418;NM_001204420;NM_001204417;NM_001204421;NM_004296;NM_001204419;NM_001204424;NM_001204416	9628	RGS6	RGS6	TRUE		0	27	23.6667	20.6667	18.6667	29.3333	21.3333	16.3333	33	30.3333	19.6667
chr14	72883774	72883872	99	5	-0.203133	0.688479	0.891612	0.0322158	hypo	0.880479	0.697684	-0.182795	-2.17161	0.00566598	intron (NM_001204424, intron 3 of 17)	476986	NM_012074	DPF3	CERD4	D4, zinc and double PHD fingers, family 3	protein-coding	NM_001204423;NM_001204422;NM_001204418;NM_001204420;NM_001204417;NM_001204421;NM_004296;NM_001204419;NM_001204424;NM_001204416	9628	RGS6	DPF3	TRUE		0	44.3333	19.6667	22	28.3333	43.3333	27	29.3333	33.3333	31.3333	41.3333
chr14	73282476	73282707	232	3	0.190869	0.726191	0.535322	0.0364927	hyper	0.476547	0.713764	0.237217	2.14758	0.00604067	intron (NM_012074, intron 1 of 8)	78217	NM_012074	DPF3	CERD4	D4, zinc and double PHD fingers, family 3	protein-coding	NM_012074;NM_001280544;NM_001280543;NM_001280542	8110	DPF3	DPF3	TRUE		0	33	28.6667	27	30.3333	36.3333	34.6667	34.3333	34.6667	30	34
chr14	73934202	73934297	96	5	0.201986	0.633106	0.43112	0.0352303	hyper	0.33699	0.542397	0.205408	1.88942	0.0118003	Intergenic	-8964	NM_001005745	NUMB	C14orf41|S171|c14_5527	numb homolog (Drosophila)	protein-coding				NUMB	TRUE		0	36.6667	26.3333	29	25.3333	31	31.3333	24.6667	28	25	31
chr14	76608161	76608467	307	3	-0.272536	0.660873	0.93341	0.029661	hypo	0.900013	0.609597	-0.290416	-1.77282	0.016356	Intergenic	-9945	NM_017926	GPATCH2L	C14orf118	G patch domain containing 2-like	protein-coding				GPATCH2L	TRUE		1	27	21	24.3333	23	24	25.6667	31	25	31	28.3333
chr14	76939916	76939987	72	5	-0.153347	0.258696	0.412043	0.0332642	hypo	0.514386	0.312506	-0.20188	-1.6675	0.0220905	intron (NM_004452, intron 5 of 10)	102262	NM_004452	ESRRB	DFNB35|ERR2|ERRb|ESRL2|NR3B2	estrogen-related receptor beta	protein-coding	NM_004452	2103	ESRRB	ESRRB	TRUE		0	23.3333	27.6667	25.3333	17.6667	26	26	22	27.6667	21.3333	32.6667
chr14	77505127	77505167	41	7	0.152019	0.583429	0.43141	0.0336558	hyper	0.455795	0.663018	0.207223	1.74558	0.0176788	Intergenic	-10105	NM_024496	IRF2BPL	C14orf4|EAP1	interferon regulatory factor 2 binding protein-like	protein-coding				IRF2BPL	TRUE		0	19.8	19.8	32	24.2	22.8	24.8	18	24.8	24	21.6
chr14	77943542	77943677	136	4	-0.167716	0.716351	0.884067	0.0309379	hypo	0.889505	0.73658	-0.152925	-1.51336	0.0341375	intron (NM_182509, intron 5 of 5)	19237	NM_012111	AHSA1	AHA1|C14orf3|p38	AHA1, activator of heat shock 90kDa protein ATPase homolog 1 (yeast)	protein-coding	NM_199296;NM_182509	145501	ISM2	AHSA1	TRUE		1	26.75	17.5	24.25	24.25	26	24.25	16.25	20.5	23.75	24.25
chr14	79210070	79210123	52	3	0.193962	0.775502	0.58154	0.0373924	hyper	0.632848	0.806237	0.173389	1.504	0.0349554	intron (NR_073547, intron 8 of 20)	340022	NM_004796	NRXN3	C14orf60	neurexin 3	protein-coding	NR_073547;NM_004796	9369	NRXN3	NRXN3		TRUE	0	19.8333	23.3333	28.6667	22	28.1667	24.8333	16.5	17.1667	27	26.5
chr14	79510490	79510586	97	3	0.250117	0.754131	0.504015	0.0440568	hyper	0.473485	0.734175	0.26069	1.40316	0.0457848	intron (NR_073547, intron 14 of 20)	-235144	NM_138970	NRXN3	C14orf60	neurexin 3	protein-coding	NR_073547;NM_004796	9369	NRXN3	NRXN3	TRUE		0	30.3333	25.3333	31	28	28.6667	31.6667	27.3333	24.3333	31.6667	24
chr14	80299434	80299624	191	3	0.172565	0.89416	0.721595	0.0357879	hyper	0.698713	0.894258	0.195545	1.77621	0.016212	intron (NM_138970, intron 5 of 5)	-378233	NR_038355	DIO2-AS1	-	DIO2 antisense RNA 1	miscRNA	NR_073547;NM_004796;NM_001272020;NM_001105250;NR_073546;NM_138970	9369	NRXN3	DIO2-AS1	TRUE		0	20.2	22	25.4	22.4	28.8	21.8	19.2	21.6	25.8	24
chr14	85809804	85810019	216	3	-0.211378	0.690346	0.901724	0.0395689	hypo	0.906841	0.652527	-0.254314	-1.46836	0.038451	Intergenic	-186576	NM_013231	FLRT2	-	fibronectin leucine rich transmembrane protein 2	protein-coding				FLRT2	TRUE		0	26.25	31	24.5	27	39.75	33.25	25	29.5	26.25	28.25
chr14	92386378	92386429	52	3	0.153085	0.875639	0.722554	0.0317568	hyper	0.690926	0.865908	0.174982	1.42596	0.0432008	intron (NM_006329, intron 4 of 10)	27642	NM_006329	FBLN5	ADCL2|ARCL1A|ARMD3|DANCE|EVEC|FIBL-5|UP50	fibulin 5	protein-coding	NM_006329	10516	FBLN5	FBLN5	TRUE		0	24.6667	10.3333	19	23.6667	25.6667	19.3333	20.6667	27.3333	29.6667	27.3333
chr14	93014910	93015009	100	3	0.277333	0.904559	0.627225	0.043521	hyper	0.55588	0.915696	0.359816	2.47479	0.00251542	intron (NM_024832, intron 1 of 9)	34835	NM_024832	RIN3	-	Ras and Rab interactor 3	protein-coding	NM_024832	79890	RIN3	RIN3	TRUE		0	27.3333	22.3333	29.6667	31.6667	33	20	19.3333	28.6667	26	33.3333
chr14	93015543	93015675	133	8	0.224951	0.852073	0.627122	0.0440585	hyper	0.617765	0.834734	0.216969	1.69848	0.0201485	intron (NM_024832, intron 1 of 9)	35484	NM_024832	RIN3	-	Ras and Rab interactor 3	protein-coding	NM_024832	79890	RIN3	RIN3	TRUE		0	23.6667	22.3333	23	28	26.6667	27.6667	17	20.6667	28.3333	22.6667
chr14	93068417	93068514	98	4	-0.278996	0.522665	0.801661	0.0396845	hypo	0.743419	0.552835	-0.190585	-1.94026	0.0103952	intron (NM_024832, intron 3 of 9)	88341	NM_024832	RIN3	-	Ras and Rab interactor 3	protein-coding	NM_024832	79890	RIN3	RIN3	TRUE		0	26.75	37.25	33.25	29.75	25	28.25	31.75	28.25	28.75	30.25
chr14	93077874	93078034	161	5	-0.193261	0.608741	0.802001	0.031987	hypo	0.697475	0.439973	-0.257503	-1.94269	0.0103199	intron (NM_024832, intron 3 of 9)	97829	NM_024832	RIN3	-	Ras and Rab interactor 3	protein-coding	NM_024832	79890	RIN3	RIN3	TRUE		0	26.25	24.75	32.25	37	36.25	33	27.25	29.25	25.75	31.25
chr14	93659641	93659831	191	6	-0.209117	0.692925	0.902042	0.0340676	hypo	0.901561	0.702641	-0.19892	-1.6988	0.0201302	Intergenic	8361	NM_001098621	TMEM251	C14orf109	transmembrane protein 251	protein-coding				TMEM251;MOAP1;UBR7;C14orf142	TRUE		0	31.6667	25.3333	27	29.6667	29	34	23.6667	26.6667	29.3333	30.6667
chr14	93697665	93697775	109	6	0.152477	0.386301	0.233823	0.0311221	hyper	0.159327	0.346369	0.187042	1.98868	0.00913868	Intergenic	-24260	NM_032490	C14orf142	PNAS-127	chromosome 14 open reading frame 142	protein-coding				C14orf142		TRUE	0	29.6	26	29	21.8	29.2	25.2	25.8	26.8	28.4	28.6
chr14	93698113	93698591	479	22	0.196298	0.508609	0.312311	0.0307079	hyper	0.318001	0.51324	0.195239	1.92206	0.0108499	Intergenic	-24893	NM_032490	C14orf142	PNAS-127	chromosome 14 open reading frame 142	protein-coding				C14orf142	TRUE		1	26.3333	25.3333	31	23.6667	33	30.3333	22.3333	23	32.3333	25
chr14	95483773	95484000	228	3	0.243805	0.777432	0.533626	0.0338169	hyper	0.43808	0.747684	0.309604	2.96039	0.000765364	Intergenic	115953	NM_001195573	DICER1	DCR1|Dicer|HERNA|MNG1	dicer 1, ribonuclease type III	protein-coding				DICER1	TRUE		0	22.25	10.5	17.5	15.75	27.5	16.25	18.75	22	15.25	14.5
chr14	95962863	95962934	70	3	0.201455	0.628066	0.426611	0.0323345	hyper	0.381345	0.578588	0.197243	1.6805	0.0212177	Intergenic	-20725	NM_152592	SYNE3	C14orf49|NET53|Nesp3	spectrin repeat containing, nuclear envelope family member 3	protein-coding				SNHG10;GLRX5		TRUE	0	15	17.3333	20.3333	16.3333	21	23	10.6667	20.3333	20	20.3333
chr14	101371233	101371417	185	7	0.197435	0.630613	0.433177	0.0389618	hyper	0.406359	0.594236	0.187877	1.83793	0.0135664	intron (NR_024149, intron 2 of 3)	10218	NR_024149	MEG8	Bsr|Irm|LINC00024|NCRNA00024|Rian	maternally expressed 8 (non-protein coding)	miscRNA	NR_024149	79104	MEG8	WARS;WDR25	TRUE		0	30	27.25	35.25	29	35.75	30	31.75	31.75	32	29
chr14	102997238	102997357	118	3	-0.169305	0.284565	0.45387	0.03109	hypo	0.407021	0.22142	-0.185601	-2.15204	0.00596299	Intergenic	-8684	NR_036192	MIR4309	-	microRNA 4309	miscRNA				ANKRD9;RCOR1;RCOR1;RCOR1		TRUE	0	24	16.6667	26.3333	16.6667	16	20.6667	8	20.6667	26.3333	21.3333
chr14	103488100	103488135	36	4	0.209563	0.552077	0.342513	0.045524	hyper	0.204095	0.387389	0.183295	1.60394	0.0265204	intron (NM_006035, intron 1 of 36)	35624	NM_006035	CDC42BPB	MRCKB	CDC42 binding protein kinase beta (DMPK-like)	protein-coding	NM_006035	9578	CDC42BPB	CDC42BPB	TRUE		0	34.3333	22	30	22.3333	33.6667	22.6667	16.6667	30.6667	27	36.3333
chr14	103849668	103849761	94	3	-0.181871	0.779649	0.96152	0.0319756	hypo	0.96919	0.74087	-0.22832	-2.93337	0.00079735	Intergenic	-1986	NM_001128919	MARK3	CTAK1|KP78|PAR1A|Par-1a	MAP/microtubule affinity-regulating kinase 3	protein-coding				EIF5;SNORA28;EIF5;SNORA28;EIF5;SNORA28	TRUE		0	29.25	26.75	24.75	24.5	30.5	20.75	19.5	25	27.5	41.75
chr14	103861913	103862349	437	4	0.283534	0.820155	0.536622	0.0382842	hyper	0.618073	0.91742	0.299348	2.19556	0.00528216	intron (NM_001128920, intron 1 of 15)	10430	NM_001128920	MARK3	CTAK1|KP78|PAR1A|Par-1a	MAP/microtubule affinity-regulating kinase 3	protein-coding	NM_002376;NM_001128920;NM_001128918;NM_001128919;NM_001128921	4140	MARK3	EIF5;EIF5;SNORA28;EIF5;SNORA28;MARK3;EIF5;SNORA28;MARK3	TRUE		1	12	16.6667	11	11	10.6667	18.3333	11	11.3333	7.33333	24.6667
chr14	103878865	103879232	368	10	0.261685	0.827429	0.565744	0.0304162	hyper	0.533947	0.821425	0.287479	3.23955	0.000424949	intron (NM_001128920, intron 2 of 15)	27348	NM_001128920	MARK3	CTAK1|KP78|PAR1A|Par-1a	MAP/microtubule affinity-regulating kinase 3	protein-coding	NM_002376;NM_001128920;NM_001128918;NM_001128919;NM_001128921	4140	MARK3	MARK3	TRUE		0	26.6667	23.3333	34	26.3333	35	25.3333	29	26.3333	29.6667	32
chr14	103887328	103887656	329	4	0.321229	0.908937	0.587708	0.0395313	hyper	0.585343	0.904875	0.319532	2.37309	0.00329678	intron (NM_001128920, intron 2 of 15)	35791	NM_001128920	MARK3	CTAK1|KP78|PAR1A|Par-1a	MAP/microtubule affinity-regulating kinase 3	protein-coding	NM_002376;NM_001128920;NM_001128918;NM_001128919;NM_001128921	4140	MARK3	SNORA28	TRUE		0	24.8333	27.3333	33.5	29.5	23.8333	27.3333	19.1667	25.6667	27	23.8333
chr14	103897793	103897898	106	4	0.252932	0.979639	0.726707	0.0374979	hyper	0.834399	0.987083	0.152684	1.62309	0.0250628	intron (NM_001128920, intron 3 of 15)	46145	NM_001128920	MARK3	CTAK1|KP78|PAR1A|Par-1a	MAP/microtubule affinity-regulating kinase 3	protein-coding	NM_002376;NM_001128920;NM_001128918;NM_001128919;NM_001128921	4140	MARK3	MARK3	TRUE		0	23	27.3333	21.6667	31	33.6667	20.3333	15.6667	28	30	20
chr14	103920733	103921014	282	3	0.228383	0.927861	0.699477	0.0372044	hyper	0.747101	0.933708	0.186607	1.62571	0.0248686	intron (NM_001128920, intron 5 of 15)	68322	NM_001823	CKB	B-CK|CKBB	creatine kinase, brain	protein-coding	NM_002376;NM_001128920;NM_001128918;NM_001128919;NM_001128921	4140	MARK3	CKB	TRUE		0	21.8	17.4	21.8	18.2	29.2	27.8	12.4	27.8	32.2	25.2
chr14	103929411	103929626	216	3	0.263821	0.698603	0.434781	0.0295125	hyper	0.565803	0.705196	0.139393	1.65287	0.0229609	intron (NM_001128921, intron 7 of 15)	59677	NM_001823	CKB	B-CK|CKBB	creatine kinase, brain	protein-coding	NM_002376;NM_001128920;NM_001128918;NM_001128919;NM_001128921	4140	MARK3	CKB	TRUE		0	30	30.3333	29.3333	27	36.3333	40	35.6667	32.3333	26.6667	26.6667
chr14	103937061	103937088	28	3	-0.197926	0.768749	0.966675	0.0286781	hypo	0.965804	0.767661	-0.198144	-2.48689	0.00241946	intron (NM_001128920, intron 12 of 15)	52121	NM_001823	CKB	B-CK|CKBB	creatine kinase, brain	protein-coding	NM_002376;NM_001128920;NM_001128918;NM_001128919;NM_001128921	4140	MARK3	CKB	TRUE		0	29.75	35	29.25	28.5	43.75	39.25	20.25	28.5	37	33.5
chr14	103951466	103951506	41	3	0.186988	0.968304	0.781317	0.0322002	hyper	0.770168	0.968205	0.198037	1.76438	0.0166735	intron (NM_001128920, intron 14 of 15)	37710	NM_001823	CKB	B-CK|CKBB	creatine kinase, brain	protein-coding	NM_002376;NM_001128920;NM_001128918;NM_001128919;NM_001128921	4140	MARK3	TRMT61A	TRUE		0	19.75	22.25	22.25	11.75	17	14.5	12.75	15.25	19.5	19.25
chr14	104066502	104066719	218	3	0.240186	0.924872	0.684686	0.0313376	hyper	0.743695	0.956793	0.213099	1.96214	0.00979438	Intergenic	-28914	NM_001130107	KLC1	KLC|KNS2|KNS2A	kinesin light chain 1	protein-coding				KLC1	TRUE		0	16.875	12.375	18.25	12.75	16.375	13.375	12.875	17.875	16.25	15.375
chr14	104121980	104122037	58	3	0.17641	0.977805	0.801394	0.0328889	hyper	0.739063	0.98156	0.242498	2.04825	0.00786155	intron (NM_182923, intron 2 of 14)	26484	NM_005552	KLC1	KLC|KNS2|KNS2A	kinesin light chain 1	protein-coding	NM_001130107;NM_005552;NM_182923	3831	KLC1	KLC1	TRUE		0	20.5	18.6667	17.5	18.6667	17	25.6667	17.8333	18.8333	17.3333	13.8333
chr14	104125939	104126060	122	4	0.164499	0.970242	0.805743	0.0318492	hyper	0.779909	0.972441	0.192532	2.02463	0.00833219	intron (NM_182923, intron 3 of 14)	30475	NM_005552	KLC1	KLC|KNS2|KNS2A	kinesin light chain 1	protein-coding	NM_001130107;NM_005552;NM_182923	3831	KLC1	XRCC3;ZFYVE21	TRUE		0	22.0833	24.3333	25.75	22.75	26.5	19.1667	13.5833	19.0833	24.25	19.6667
chr14	105479648	105479726	79	4	0.165105	0.822277	0.657172	0.0310243	hyper	0.597251	0.760025	0.162774	2.1259	0.00639708	intron (NM_017955, intron 1 of 1)	7738	NM_145701	CDCA4	HEPP|SEI-3/HEPP	cell division cycle associated 4	protein-coding	NM_145701;NM_017955	55038	CDCA4	AHNAK2;AHNAK2;C14orf79;AHNAK2;C14orf79;C14orf180;CRIP1	TRUE		0	11.8333	23.1667	24.3333	13.3333	17.5	12.3333	9.83333	8.33333	25.8333	20.5
chr14	105481625	105482125	501	14	0.26993	0.744413	0.474482	0.0312597	hyper	0.493548	0.746491	0.252942	2.50972	0.00226411	intron (NM_017955, intron 1 of 1)	5550	NM_145701	CDCA4	HEPP|SEI-3/HEPP	cell division cycle associated 4	protein-coding	NM_145701;NM_017955	55038	CDCA4	CEP170B;C14orf79;AHNAK2;C14orf79;BRF1;JAG2	TRUE		0	20.6	19.2	25.6	24.6	29.4	30.2	20.8	31.2	33.8	25.8
chr14	105486238	105486338	101	7	0.148866	0.562473	0.413608	0.0284355	hyper	0.365736	0.528679	0.162944	1.84304	0.0133516	intron (NM_017955, intron 1 of 1)	1137	NM_145701	CDCA4	HEPP|SEI-3/HEPP	cell division cycle associated 4	protein-coding	NM_145701;NM_017955	55038	CDCA4	AHNAK2;C14orf79;AHNAK2;GPR68;CEP170B;AHNAK2;C14orf79;AHNAK2;C14orf79	TRUE		0	28.3333	15.6667	23	27	30	22.6667	26.6667	31.6667	26.3333	29
chr14	105497818	105498019	202	5	0.162574	0.911501	0.748927	0.0294324	hyper	0.764067	0.904324	0.140257	2.18618	0.00542152	Intergenic	-10494	NM_017955	CDCA4	HEPP|SEI-3/HEPP	cell division cycle associated 4	protein-coding				CDCA4;CEP170B	TRUE		0	20.8571	29.0714	42.2857	15.4286	22	15.4286	11.5714	28.5714	16.7143	25.7143
chr14	105541342	105541495	154	4	0.219666	0.566307	0.34664	0.0309672	hyper	0.280884	0.590468	0.309585	2.27635	0.00430889	Intergenic	-9665	NM_013345	GPR132	G2A	G protein-coupled receptor 132	protein-coding				GPR132;GPR132	TRUE		0	32	15.6667	18.3333	33	39.6667	34.6667	27.3333	26.3333	37.3333	26.3333
chr14	105600663	105600868	206	3	0.169804	0.88698	0.717175	0.0311124	hyper	0.754006	0.919108	0.165102	1.74938	0.0174594	Intergenic	34395	NM_145159	JAG2	HJ2|SER2	jagged 2	protein-coding				JAG2	TRUE		0	21.6	22.4	13.8	15.4	21.6	24	17.6	28.4	24.2	20
chr15	22095037	22095152	114	15	0.220041	0.494799	0.274758	0.045963	hyper	0.24552	0.493987	0.248466	2.66557	0.00149874	Intergenic	-11957	NM_207355	POTEB	A26B1|CT104.5|POTE-15|POTE15	POTE ankyrin domain family, member B	protein-coding				POTEB		TRUE	0	14.25	15.75	15.25	10.25	12	17	9.5	13.5	12.25	7.75
chr15	23001012	23001045	34	3	-0.138945	0.844671	0.983616	0.0266203	hypo	0.984206	0.865328	-0.118878	-1.46061	0.0393283	intron (NM_014608, intron 30 of 30)	33398	NM_001008894	NIPA2	-	non imprinted in Prader-Willi/Angelman syndrome 2	protein-coding	NM_014608;NM_001287810;NM_001033028	23191	CYFIP1	NIPA2	TRUE		0	13.75	15	16.75	5.75	16.25	17.5	7.5	13.25	20	11.5
chr15	24672830	24673078	247	7	-0.258847	0.395197	0.654044	0.0471631	hypo	0.682784	0.379942	-0.302841	-2.22354	0.00493032	Intergenic	-130351	NR_026646	PWRN1	NCRNA00198	Prader-Willi region non-protein coding RNA 1	miscRNA				PWRN1		TRUE	0	5.33333	19	12.6667	14.6667	11.6667	13	15	17.6667	17	20
chr15	26624814	26624863	50	3	0.199232	0.754794	0.555562	0.0400095	hyper	0.539331	0.753779	0.214448	1.48387	0.0369545	Intergenic	249398	NM_001191321	GABRB3	ECA5	gamma-aminobutyric acid (GABA) A receptor, beta 3	protein-coding				GABRB3	TRUE		0	31	22.6667	25	16.3333	21.6667	21.3333	19.6667	25	19	18.3333
chr15	29626656	29626794	137	4	0.157749	0.733868	0.576119	0.0294917	hyper	0.433658	0.643096	0.209437	1.63549	0.0240827	intron (NM_015307, intron 2 of 10)	-64704	NM_138704	NDNL2	HCA4|MAGEG1|MAGEL3|NSE3|NSMCE3	necdin-like 2	protein-coding	NM_015307	23359	FAM189A1	NDNL2		TRUE	0	22.3333	14.3333	26.3333	13	26	17.6667	25	22.6667	20.3333	32.3333
chr15	29888362	29888638	277	3	-0.228686	0.604324	0.83301	0.0338965	hypo	0.816493	0.557114	-0.259379	-2.20646	0.00517706	Intergenic	-25573	NM_015307	FAM189A1	TMEM228	family with sequence similarity 189, member A1	protein-coding				FAM189A1	TRUE		0	24	20.75	21.5	24.5	28.5	26.25	23.75	29.25	26.75	25
chr15	36085437	36085621	185	3	0.164654	0.889836	0.725182	0.0322104	hyper	0.704203	0.889003	0.1848	1.73906	0.0180192	intron (NR_038251, intron 2 of 2)	-133528	NR_039735	MIR4510	-	microRNA 4510	miscRNA	NR_038251	100507466	DPH6-AS1	MIR4510	TRUE		0	20	29.3333	24	17	20.3333	28.3333	17	23.3333	28.6667	20.6667
chr15	36221767	36222166	400	5	0.250328	0.87267	0.622342	0.0325416	hyper	0.643826	0.877503	0.233677	2.50355	0.00230752	Intergenic	2910	NR_039735	MIR4510	-	microRNA 4510	miscRNA				MIR4510	TRUE		0	14.75	14.25	22	8.5	17.25	13.25	12.5	16.75	20.25	25.5
chr15	40067788	40067966	179	3	-0.276846	0.423772	0.700618	0.0324289	hypo	0.735963	0.462487	-0.273476	-2.77525	0.00115604	intron (NM_152597, intron 2 of 11)	7162	NM_152597	FSIP1	-	fibrous sheath interacting protein 1	protein-coding	NM_152597	161835	FSIP1	FSIP1	TRUE		0	17.8333	11.1667	18.6667	12.3333	12.3333	16.5	16.6667	19.5	21.3333	15
chr15	41037988	41038118	131	3	-0.175506	0.415665	0.591171	0.0356824	hypo	0.590202	0.398916	-0.191285	-2.41624	0.0029358	intron (NM_018145, intron 4 of 12)	9405	NM_018145	RMDN3	FAM82A2|FAM82C|RMD-3|RMD3|ptpip51	regulator of microtubule dynamics 3	protein-coding	NM_018145;NM_001304802	55177	RMDN3	GCHFR;RAD51-AS1;RAD51;RMDN3;RMDN3;SPINT1	TRUE		0	14.3333	14.6667	13	10.6667	10	15	7.66667	12.3333	20.6667	16
chr15	41170833	41170881	49	4	-0.210012	0.609001	0.819013	0.0343017	hypo	0.688842	0.484545	-0.204297	-1.38663	0.0478113	Intergenic	-4370	NM_133639	RHOV	ARHV|CHP|WRCH2	ras homolog family member V	protein-coding				RHOV;RHOV;RHOV	TRUE		0	17.1667	31.3333	15.8333	12.3333	34.6667	0.333333	26.5	26.8333	28.5	0.833333
chr15	41175069	41175205	137	3	-0.220943	0.458913	0.679857	0.0363674	hypo	0.634753	0.324082	-0.310671	-1.64232	0.0236166	Intergenic	-8650	NM_133639	RHOV	ARHV|CHP|WRCH2	ras homolog family member V	protein-coding				VPS18	TRUE		0	22.6667	20	26.3333	14.3333	20	18.6667	16.6667	22.6667	21	22.6667
chr15	41251413	41251511	99	3	0.210119	0.836384	0.626265	0.0347099	hyper	0.591712	0.842236	0.250524	1.63519	0.0241147	Intergenic	5826	NM_024111	CHAC1	-	ChaC, cation transport regulator homolog 1 (E. coli)	protein-coding				DLL4;DLL4;DLL4	TRUE		0	31.6667	25	24	27.3333	38	21.6667	27	29.3333	28.3333	30
chr15	41315016	41315166	151	3	0.219573	0.898678	0.679105	0.035399	hyper	0.800839	0.95147	0.150631	1.3857	0.0479689	intron (NM_017553, intron 25 of 35)	69455	NM_024111	CHAC1	-	ChaC, cation transport regulator homolog 1 (E. coli)	protein-coding	NM_017553;NR_104038	54617	INO80	OIP5;NUSAP1	TRUE		0	29.6667	27.6667	30.6667	27	29.3333	24	29.6667	38	27	24.3333
chr15	46671365	46671507	141	3	0.166076	0.783383	0.617307	0.0339807	hyper	0.5376	0.724442	0.186842	2.06786	0.00748458	Intergenic	744497	NM_021199	SQRDL	PRO1975	sulfide quinone reductase-like (yeast)	protein-coding				SQRDL		TRUE	0	16.25	20.25	11.75	12.75	16.75	16	11.25	16.25	16.5	9.75
chr15	48888292	48888697	406	7	0.216174	0.673516	0.457342	0.0396888	hyper	0.463316	0.685531	0.222215	1.88363	0.0119671	exon (NM_000138, exon 6 of 66)	49490	NM_000138	FBN1	ACMICD|ECTOL1|FBN|GPHYSD2|MASS|MFS1|OCTD|SGS|SSKS|WMS|WMS2	fibrillin 1	protein-coding	NM_000138	2200	FBN1	FBN1	TRUE		0	36	28.25	35.75	24.75	33.5	30	26.5	27.5	27.75	33
chr15	52740842	52740917	74	3	0.232495	0.961156	0.728661	0.0450238	hyper	0.818437	0.956535	0.138098	1.45636	0.0398789	intron (NM_000259, intron 1 of 40)	80368	NM_001142495	MYO5A	GS1|MYH12|MYO5|MYR12	myosin VA (heavy chain 12, myoxin)	protein-coding	NM_000259;NM_001142495	4644	MYO5A	MYO5A		TRUE	0	8.33333	10.1667	12.7222	4.88889	8.33333	10.8889	4.94444	10.8889	6.83333	8.72222
chr15	54552953	54553416	464	3	-0.251063	0.660016	0.91108	0.0320687	hypo	0.912211	0.672387	-0.239824	-1.42176	0.0436943	intron (NM_001080534, intron 6 of 30)	248084	NM_001080534	UNC13C	-	unc-13 homolog C (C. elegans)	protein-coding	NM_001080534	440279	UNC13C	UNC13C	TRUE		0	31	30.6667	22.6667	23	33.6667	25.6667	19.3333	28.3333	29.6667	29
chr15	56318383	56318604	222	3	-0.249008	0.513419	0.762427	0.0352152	hypo	0.763833	0.51986	-0.243973	-1.55359	0.0305735	Intergenic	-32659	NM_006154	NEDD4	NEDD4-1|RPF1	neural precursor cell expressed, developmentally down-regulated 4, E3 ubiquitin protein ligase	protein-coding				NEDD4	TRUE		0	36	20.3333	33	27.6667	35.3333	32	25	32.3333	27.6667	26.3333
chr15	58050197	58050290	94	3	-0.188981	0.712737	0.901718	0.0322882	hypo	0.900397	0.674001	-0.226396	-2.04071	0.00801234	Intergenic	51343	NM_001018102	POLR2M	GCOM1|GRINL1A|Gdown|Gdown1	polymerase (RNA) II (DNA directed) polypeptide M	protein-coding				POLR2M	TRUE		0	28.3333	25.3333	23.3333	27.6667	33.6667	33	20	22	22.3333	39.6667
chr15	58537629	58537821	191	3	0.216857	0.820697	0.60384	0.0374932	hyper	0.618674	0.8275	0.208826	2.24998	0.00460818	Intergenic	107316	NM_020980	AQP9	AQP-9|HsT17287|SSC1	aquaporin 9	protein-coding				AQP9		TRUE	0	26	26.6667	26.3333	21.3333	31.3333	32.3333	27.3333	33.6667	29.6667	33
chr15	61176117	61176322	206	5	0.268316	0.758669	0.490353	0.0368173	hyper	0.699823	0.84052	0.140697	1.8198	0.0143272	intron (NM_134261, intron 1 of 10)	-256491	NM_134260	RORA	NR1F1|ROR1|ROR2|ROR3|RZR-ALPHA|RZRA	RAR-related orphan receptor A	protein-coding	NM_134261	6095	RORA	RORA	TRUE		0	33	27.3333	23.6667	29	28.6667	23	24.3333	28	30.3333	35.3333
chr15	61177861	61178082	222	4	0.268516	0.774004	0.505488	0.0356917	hyper	0.492414	0.771564	0.27915	2.65176	0.00154901	intron (NM_134261, intron 1 of 10)	-258243	NM_134260	RORA	NR1F1|ROR1|ROR2|ROR3|RZR-ALPHA|RZRA	RAR-related orphan receptor A	protein-coding	NM_134261	6095	RORA	RORA	TRUE		0	25	19.6667	21	17.6667	26	21.3333	15.6667	20	27.6667	31.3333
chr15	62995799	62995824	26	4	0.189903	0.86082	0.670917	0.0338005	hyper	0.647989	0.862278	0.214289	1.50468	0.034896	intron (NM_015059, intron 16 of 55)	56302	NM_015059	TLN2	ILWEQ	talin 2	protein-coding	NM_015059	83660	TLN2	TLN2	TRUE		0	23.3333	9	17	19.6667	19.3333	23.3333	30.6667	31.6667	16.3333	20.6667
chr15	63642283	63642427	145	3	-0.188433	0.758559	0.946991	0.0316598	hypo	0.93121	0.769291	-0.161918	-1.53326	0.0322001	intron (NM_001218, intron 2 of 10)	31720	NM_001218	CA12	CAXII|HsT18816	carbonic anhydrase XII	protein-coding	NM_001218;NM_001293642;NM_206925	771	CA12	CA12	TRUE		0	29	25	26	32.3333	31.6667	31.6667	23.6667	31.6667	31.3333	40.6667
chr15	64213809	64213868	58	3	-0.179539	0.496588	0.676126	0.0356938	hypo	0.63165	0.423419	-0.208231	-1.45324	0.0402353	intron (NM_014326, intron 9 of 11)	-87691	NM_003922	HERC1	p532|p619	HECT and RLD domain containing E3 ubiquitin protein ligase family member 1	protein-coding	NM_014326	23604	DAPK2	HERC1		TRUE	0	20.6667	19.3333	23.6667	24.3333	21.3333	20.6667	13.6667	24.6667	26.6667	27.3333
chr15	64271495	64271661	165	3	-0.200107	0.57804	0.778147	0.0386775	hypo	0.73239	0.457831	-0.274559	-1.85277	0.0130592	intron (NM_014326, intron 3 of 11)	66944	NM_014326	DAPK2	DRP-1|DRP1	death-associated protein kinase 2	protein-coding	NM_014326	23604	DAPK2	DAPK2		TRUE	0	19	21.6667	24	17.6667	22.3333	13.3333	19.6667	13	24.3333	17
chr15	64348723	64348980	258	3	0.210133	0.928	0.717866	0.0343579	hyper	0.726056	0.91971	0.193654	1.93485	0.0105141	Intergenic	-10331	NM_014326	DAPK2	DRP-1|DRP1	death-associated protein kinase 2	protein-coding				DAPK2	TRUE		0	26.5	23.25	26.25	21.75	28	22.5	25.75	18.5	23	17.25
chr15	64406822	64406899	76	3	-0.17355	0.743005	0.916555	0.0301352	hypo	0.875188	0.674336	-0.200852	-1.96113	0.00982637	intron (NM_148955, intron 2 of 12)	18777	NM_003099	SNX1	HsT17379|VPS5	sorting nexin 1	protein-coding	NM_003099;NM_001242933;NM_148955	6642	SNX1	SNX1;FAM96A;SNX22		TRUE	0	14.6667	14.6667	28	24.3333	30.3333	27	18.6667	26.3333	23	16.6667
chr15	66390458	66390574	117	4	0.211028	0.865313	0.654285	0.0397083	hyper	0.625379	0.849355	0.223977	1.63678	0.0239959	intron (NM_032445, intron 4 of 22)	57945	NR_036196	MIR4311	-	microRNA 4311	miscRNA	NM_032445	84465	MEGF11	MIR4311	TRUE		0	11.75	7.75	6	8.5	17.5	10.75	7	12.5	17.5	7.25
chr15	66833289	66833350	62	3	0.206464	0.928864	0.722401	0.032561	hyper	0.70759	0.940214	0.232625	1.40634	0.0454604	intron (NM_017975, intron 17 of 18)	24515	NM_207338	LCTL	KLG|KLPH	lactase-like	protein-coding	NM_001287823;NM_001287822;NM_001287821;NM_017975	55055	ZWILCH	ZWILCH;SNORD16;SNORD18A	TRUE		0	29	24.6667	27	25	33.3333	27	26	31.6667	30.3333	32.6667
chr15	66947147	66947197	51	5	0.214151	0.468724	0.254573	0.0417251	hyper	0.445209	0.61204	0.166831	1.55867	0.0301165	Intergenic	-47502	NR_027654	SMAD6	AOVD2|HsT17432|MADH6|MADH7	SMAD family member 6	protein-coding	NR_110372	102723165	LINC01169	SMAD6	TRUE		1	29.6667	19.6667	29.3333	29.3333	31.3333	30.6667	28.6667	19.3333	26	26.6667
chr15	67008443	67008712	270	5	-0.221474	0.359529	0.581002	0.0336093	hypo	0.666691	0.438727	-0.227963	-2.05175	0.00779072	intron (NM_005585, intron 2 of 3)	7648	NM_001142861	SMAD6	AOVD2|HsT17432|MADH6|MADH7	SMAD family member 6	protein-coding	NM_005585;NR_027654	4091	SMAD6	SMAD6;SMAD6	TRUE		0	36	23.3333	22.3333	27.3333	32	34.3333	25.6667	22.3333	29	32
chr15	67024519	67024918	400	4	-0.240212	0.626684	0.866896	0.02941	hypo	0.886287	0.73156	-0.154727	-2.14813	0.00602924	intron (NR_027654, intron 4 of 4)	23789	NM_001142861	SMAD6	AOVD2|HsT17432|MADH6|MADH7	SMAD family member 6	protein-coding	NM_005585;NR_027654	4091	SMAD6	SMAD6	TRUE		0	38.3333	25	30.6667	29.3333	28.3333	29.6667	23.3333	32	29.3333	35.6667
chr15	67356160	67356386	227	7	0.238133	0.53876	0.300628	0.0456835	hyper	0.334923	0.575706	0.240783	2.14495	0.00609093	Intergenic	-1922	NM_005902	SMAD3	HSPC193|HsT17436|JV15-2|LDS1C|LDS3|MADH3	SMAD family member 3	protein-coding				IQCH-AS1;C15orf61;IQCH-AS1;C15orf61;IQCH;AAGAB;IQCH;AAGAB	TRUE		1	35.3333	25.3333	34.6667	27.6667	36.3333	23.6667	25.3333	31	36.3333	33.6667
chr15	67469948	67469979	32	3	0.163385	0.795113	0.631729	0.0326184	hyper	0.740709	0.889486	0.148776	1.47627	0.0376628	intron (NM_001145103, intron 5 of 8)	11471	NM_001145104	SMAD3	HSPC193|HsT17436|JV15-2|LDS1C|LDS3|MADH3	SMAD family member 3	protein-coding	NM_005902;NM_001145102;NM_001145104;NM_001145103	4088	SMAD3	SMAD3;SMAD3	TRUE		0	20.3333	24.3333	17	20.3333	26	23	21.6667	25.6667	32.3333	23
chr15	67470222	67470289	68	3	0.182196	0.600397	0.418201	0.0326184	hyper	0.389245	0.63895	0.249705	2.37007	0.00334019	intron (NM_001145103, intron 5 of 8)	11763	NM_001145104	SMAD3	HSPC193|HsT17436|JV15-2|LDS1C|LDS3|MADH3	SMAD family member 3	protein-coding	NM_005902;NM_001145102;NM_001145104;NM_001145103	4088	SMAD3	SMAD3;SMAD3	TRUE		0	21	20.6667	29.6667	17	27.3333	25.6667	18.6667	31.3333	24.6667	24
chr15	68104501	68104595	95	3	0.163268	0.767859	0.604592	0.0354966	hyper	0.746493	0.867912	0.121419	1.55513	0.0304272	Intergenic	-7494	NM_001258024	SKOR1	CORL1|FUSSEL15|LBXCOR1	SKI family transcriptional corepressor 1	protein-coding				SKOR1	TRUE		0	25.6667	21.3333	24.3333	17.6667	30.3333	26	23	24.3333	24.6667	20
chr15	69862764	69862865	102	4	0.179683	0.643917	0.464234	0.0370562	hyper	0.30591	0.537268	0.231358	1.64448	0.0235047	intron (NR_026979, intron 4 of 4)	8756	NR_026979	LOC145837	-	uncharacterized LOC145837	miscRNA	NR_026979	145837	DRAIC	LOC145837	TRUE		0	29.25	20.75	25	24.25	28.25	26.25	15.25	26	25.75	27.25
chr15	69957784	69958080	297	6	0.225496	0.526599	0.301103	0.0312314	hyper	0.310885	0.522685	0.2118	2.43493	0.00276902	Intergenic	103873	NR_026979	LOC145837	-	uncharacterized LOC145837	miscRNA	NR_126437;NR_126438		PCAT29	PAQR5;RPLP1	TRUE		0	29.3333	24.3333	23.3333	23.6667	32.6667	26.3333	24	25.3333	30	28.3333
chr15	70387216	70387372	155	4	0.168917	0.347328	0.178412	0.0312725	hyper	0.188915	0.352467	0.163552	1.6231	0.0250628	intron (NM_001105192, intron 3 of 19)	2963	NM_020908	TLE3	ESG|ESG3|GRG3|HsT18976	transducin-like enhancer of split 3 (E(sp1) homolog, Drosophila)	protein-coding	NM_001105192;NM_020908;NM_005078;NM_001282981;NM_001282980;NM_001282979	7090	TLE3	MIR629		TRUE	1	19.3333	21.6667	19.3333	19.6667	24.3333	18.6667	19.6667	28.3333	24	19
chr15	71599538	71599644	105	3	-0.206888	0.470181	0.677068	0.0381254	hypo	0.583983	0.352499	-0.231483	-1.48838	0.0364793	intron (NM_024817, intron 5 of 16)	165802	NM_024817	THSD4	ADAMTSL-6|ADAMTSL6|FVSY9334|PRO34005	thrombospondin, type I, domain containing 4	protein-coding	NM_024817	79875	THSD4	THSD4		TRUE	0	15.375	19.25	22.75	13.25	19.125	18.5	10.25	27.75	22.25	18.875
chr15	77579574	77579702	129	3	0.254706	0.894873	0.640167	0.040563	hyper	0.755219	0.914693	0.159474	1.40567	0.0455266	intron (NM_024776, intron 1 of 7)	-61892	NR_026813	LINC00597	C15orf5	long intergenic non-protein coding RNA 597	miscRNA	NM_024776	79834	PEAK1	LINC00597	TRUE		0	19.8	12	18.4	6.8	23.6	12.8	12.4	21.6	13.8	10.8
chr15	78782094	78782190	95	3	-0.510644	0.319516	0.83016	0.032311	hypo	0.779242	0.640413	-0.138829	-1.60189	0.0266667	intron (NM_004136, intron 16 of 21)	-17765	NM_001083612	AGPHD1	-	aminoglycoside phosphotransferase domain containing 1	protein-coding	NM_004136	3658	IREB2	HYKK		TRUE	0	20	19.6667	23.6667	20	21.6667	22	26.6667	24	21	21.6667
chr15	78795943	78796286	342	4	-0.195317	0.449375	0.644692	0.031359	hypo	0.578105	0.440932	-0.137173	-1.63287	0.0243272	Intergenic	-3792	NM_001083612	AGPHD1	-	aminoglycoside phosphotransferase domain containing 1	protein-coding				HYKK		TRUE	1	31.3333	19.6667	29	15.3333	28.3333	23.3333	26	25	31.3333	25.3333
chr15	78823279	78823446	168	3	0.179327	0.937669	0.758343	0.0328643	hyper	0.772333	0.926447	0.154114	1.86034	0.0127667	intron (NM_001083612, intron 4 of 4)	-9384	NM_001102668	PSMA4	HC9|HsT17706|PSC9	proteasome (prosome, macropain) subunit, alpha type, 4	protein-coding	NM_001083612;NM_001013619	123688	HYKK	PSMA4	TRUE		0	38.6667	23.3333	20.3333	29.6667	28.3333	29.6667	25.6667	25	33.3333	30.3333
chr15	78849778	78849919	140	3	-0.282783	0.354337	0.63712	0.0337364	hypo	0.591654	0.361487	-0.230167	-2.2563	0.00454421	Intergenic	-8014	NM_000745	CHRNA5	LNCR2	cholinergic receptor, nicotinic, alpha 5 (neuronal)	protein-coding				PSMA4;CHRNA5		TRUE	0	19.6667	16.3333	15.3333	9.33333	16	21.3333	10	15.3333	20.6667	15
chr15	80309978	80310166	189	7	0.16531	0.590989	0.425679	0.0308567	hyper	0.416774	0.623409	0.206635	2.56509	0.00194425	Intergenic	-41838	NM_001242917	ZFAND6	AWP1|ZA20D3|ZFAND5B	zinc finger, AN1-type domain 6	protein-coding				ZFAND6	TRUE		0	28	25.3333	18.3333	22.3333	39	26	29.3333	29	32.6667	21.3333
chr15	80427151	80427241	89	4	-0.276735	0.492402	0.769137	0.0311475	hypo	0.803131	0.672494	-0.130638	-1.57084	0.0291044	intron (NM_001242912, intron 6 of 6)	-18038	NM_000137	FAH	-	fumarylacetoacetate hydrolase (fumarylacetoacetase)	protein-coding	NM_001242915;NM_001242919;NM_001242918;NM_001242917;NM_001242916;NM_001242914;NM_001242913;NM_001242912;NM_001242911;NM_019006	54469	ZFAND6	ZFAND6		TRUE	0	25.3333	22.3333	25.3333	21.6667	23.6667	27	22	25.3333	28.3333	25.6667
chr15	81412879	81413270	390	4	-0.420748	0.140176	0.560924	0.0574032	hypo	0.574747	0.226976	-0.347771	-2.20518	0.00518392	Intergenic	-13570	NM_173528	C15orf26	-	chromosome 15 open reading frame 26	protein-coding				C15orf26		TRUE	1	17.3333	20.3333	23	9.66667	25.3333	28.6667	10.6667	17.6667	23.6667	12
chr15	81431678	81431940	263	3	0.26764	0.919031	0.651392	0.0415081	hyper	0.755116	0.902773	0.147657	1.44408	0.0411903	intron (NM_173528, intron 4 of 6)	5165	NM_173528	C15orf26	-	chromosome 15 open reading frame 26	protein-coding	NM_173528	161502	C15orf26	C15orf26	TRUE		0	18.3333	22	23.6667	15.6667	24.3333	20.6667	16.3333	24.6667	24.6667	21
chr15	83579438	83579849	412	6	-0.341888	0.323894	0.665782	0.0373841	hypo	0.676661	0.338322	-0.33834	-1.94796	0.0102011	intron (NM_004839, intron 1 of 8)	41832	NM_004839	HOMER2	ACPD|CPD|HOMER-2|VESL-2	homer homolog 2 (Drosophila)	protein-coding	NM_004839;NM_199330	9455	HOMER2	AP3B2	TRUE		0	18.6	16.4	18.8	13.8	24.8	19.6	10.6	13	21.6	18.4
chr15	89810851	89810909	59	3	-0.253176	0.647515	0.90069	0.0387604	hypo	0.873438	0.689384	-0.184054	-1.53512	0.0320493	intron (NM_001113378, intron 9 of 37)	23686	NM_018193	FANCI	KIAA1794	Fanconi anemia, complementation group I	protein-coding	NM_001113378;NM_018193	55215	FANCI	MFGE8	TRUE		0	28	27	24.3333	33.6667	34	34.3333	28.3333	34.6667	30	39
chr15	90634285	90634402	116	4	-0.156199	0.707762	0.863961	0.032937	hypo	0.855677	0.674529	-0.181148	-1.52435	0.0330546	intron (NM_002168, intron 2 of 10)	11365	NM_002168	IDH2	D2HGA2|ICD-M|IDH|IDHM|IDP|IDPM|mNADP-IDH	isocitrate dehydrogenase 2 (NADP+), mitochondrial	protein-coding	NM_002168;NM_001289910;NM_001290114	3418	IDH2	IDH2		TRUE	0	27	28.75	32.25	27.25	28	34.25	25.75	24.25	32.5	26.75
chr15	91355593	91355726	132	4	0.176251	0.35682	0.180568	0.037495	hyper	0.244985	0.405355	0.16037	1.39002	0.047416	intron (NM_000057, intron 21 of 21)	-56226	NM_002569	FURIN	FUR|PACE|PCSK3|SPC1	furin (paired basic amino acid cleaving enzyme)	protein-coding	NM_000057;NM_001287248;NM_001287247;NM_001287246	641	BLM	FURIN		TRUE	0	18	17.4	16.6	12	19.4	13.8	9.4	14.2	24.2	13.6
chr15	92573874	92574060	187	5	-0.272315	0.590143	0.862458	0.0394297	hypo	0.859461	0.620686	-0.238775	-1.48135	0.0371693	intron (NM_001145044, intron 2 of 10)	177029	NM_013272	SLCO3A1	OATP-D|OATP3A1|OATPD|SLC21A11	solute carrier organic anion transporter family, member 3A1	protein-coding	NM_013272;NM_001145044	28232	SLCO3A1	SLCO3A1	TRUE		1	26.3333	24	24.3333	18	36.3333	30	26	31.3333	31	20
chr15	93267071	93267181	111	3	-0.28037	0.65064	0.93101	0.0377919	hypo	0.942841	0.65506	-0.287781	-1.51095	0.0343226	Intergenic	-68095	NM_207446	FAM174B	-	family with sequence similarity 174, member B	protein-coding				FAM174B	TRUE		0	30.6667	23.6667	22.6667	15.6667	24	12.3333	28.3333	25.3333	24.6667	29.6667
chr15	93293691	93293894	204	3	-0.244955	0.645176	0.890131	0.0387585	hypo	0.856499	0.66623	-0.190269	-2.21535	0.00507654	Intergenic	-44921	NR_033769	ASB9P1	-	ankyrin repeat and SOCS box containing 9 pseudogene 1	pseudo				ASB9P1	TRUE		0	18.6667	18.3333	17	15.6667	25	15.6667	20.3333	25.3333	18.6667	18
chr15	93933451	93933476	24	3	0.213279	0.9427	0.729421	0.0433003	hyper	0.84476	0.960405	0.115645	1.39393	0.0469066	Intergenic	-301020	NM_020211	RGMA	RGM	RGM domain family, member A	protein-coding				RGMA		TRUE	0	22	25.6667	22.6667	23.3333	21	33	14.3333	21.6667	32.3333	25
chr15	94530528	94530651	122	4	0.219571	0.517932	0.298361	0.0321734	hyper	0.24504	0.423923	0.178883	2.09221	0.00699566	Intergenic	-310841	NM_001159643	MCTP2	-	multiple C2 domains, transmembrane 2	protein-coding	NR_120320	101927112	LINC01581	MCTP2		TRUE	0	20.3333	18	25.3333	19.3333	31	22.6667	17	24.3333	25.6667	29.6667
chr15	95270675	95270724	50	3	-0.235859	0.218952	0.454811	0.0338923	hypo	0.451419	0.26073	-0.190689	-1.52692	0.0327987	Intergenic	-127892	NR_077061	LOC440311	-	glioma tumor suppressor candidate region gene 2 pseudogene	pseudo				LOC440311	TRUE		0	21.6667	21.6667	22.6667	19.3333	31	22	25.3333	22	29	27
chr15	95524373	95524439	67	3	-0.176947	0.672652	0.849598	0.0348168	hypo	0.881772	0.712049	-0.169723	-1.52693	0.0327964	Intergenic	125814	NR_077061	LOC440311	-	glioma tumor suppressor candidate region gene 2 pseudogene	pseudo				LOC440311	TRUE		0	33.6667	30	37	31.6667	40	31.6667	30.3333	35.6667	36.6667	33
chr15	98980901	98981007	107	3	0.245626	0.75699	0.511364	0.0303121	hyper	0.301503	0.63675	0.335248	1.8421	0.0133767	3' UTR (NM_182562, exon 7 of 7)	76657	NM_182562	FAM169B	-	family with sequence similarity 169, member B	protein-coding	NM_182562	283777	FAM169B	FAM169B	TRUE		0	23.6667	30	22	16	19.6667	26.6667	18	17.6667	19.3333	23
chr15	101599233	101599275	43	3	0.172748	0.746297	0.573549	0.036677	hyper	0.550269	0.711124	0.160855	1.41098	0.044944	intron (NM_024652, intron 29 of 33)	139794	NM_024652	LRRK1	RIPK6|Roco1	leucine-rich repeat kinase 1	protein-coding	NM_024652	79705	LRRK1	LRRK1	TRUE		0	33	30.6667	31.3333	28.6667	41	32.3333	36	33.3333	30.6667	36.6667
chr16	73207	73312	104	6	0.201551	0.584359	0.382808	0.0353534	hyper	0.463275	0.700738	0.237463	1.73962	0.0179941	Intergenic	11704	NR_045117	DDX11L10	DDX11L1|DDX11P	DEAD/H (Asp-Glu-Ala-Asp/His) box helicase 11 like 10	pseudo	NR_130735		WASIR2	DDX11L10		TRUE	1	32.75	33.5	24.25	25.25	37.25	23.25	25.5	27	33.25	25.75
chr16	403411	403463	51	7	0.128817	0.456242	0.327425	0.0264186	hyper	0.181473	0.370134	0.188661	1.75579	0.0171282	promoter-TSS (NM_181050)	-760	NM_181050	AXIN1	AXIN|PPP1R49	axin 1	protein-coding				ITFG3;ARHGDIG;PDIA2;JMJD8;DECR2;LOC100134368;TMEM8A;NME4;MIR3176;ITFG3;STUB1;LINC00235;CAPN15;LOC100134368;TMEM8A;ITFG3;RGS11;NME4;MRPL28;MPG;RHBDF1;HBQ1;ITFG3;RGS11;ARHGDIG;PDIA2		TRUE	0	30.6667	24.3333	27	23.3333	25.6667	16.6667	14.6667	26.6667	24.3333	25.6667
chr16	877260	877335	76	5	-0.11779	0.789625	0.907415	0.0241887	hypo	0.899422	0.618929	-0.280493	-2.16067	0.00582591	Intergenic	21855	NM_001013638	PRR25	gs64	proline rich 25	protein-coding				GNG13;PRR25	TRUE		0	32.6667	18.3333	29.6667	17	36	32	31	30.6667	16.6667	34.6667
chr16	1822052	1822205	154	9	0.15327	0.388398	0.235128	0.0275237	hyper	0.230751	0.405978	0.175227	1.64964	0.0231848	promoter-TSS (NM_002513)	-419	NM_002513	NME3	DR-nm23|NDPK-C|NDPKC|NM23-H3|NM23H3|c371H6.2	NME/NM23 nucleoside diphosphate kinase 3	protein-coding	NM_001300900;NM_023936	65993	MRPS34	FAM173A;UNKL;HN1L;MAPK8IP3;MSRB1;NDUFB10;TBL3;SNORD60;TRAF7;FAM173A;HAGH;FAHD1;RNF151;SNORA64;NDUFB10;SNORA10;RPS2;SNORA78;SNHG9;GFER;TBL3;MSRB1;SNORD60;TRAF7;TELO2;CRAMP1L;IFT140;HN1L;MAPK8IP3;HAGH;FAHD1;TELO2;CRAMP1L;IFT140;HN1L;MAPK8IP3;HAGH;FAHD1;NDUFB10;SNORA10;TBL3	TRUE		1	24.3333	25.3333	19.6667	26.6667	24	28	19.6667	26.3333	24.6667	20
chr16	2945641	2945914	274	3	0.18431	0.783716	0.599406	0.0321151	hyper	0.467105	0.669651	0.202547	1.50935	0.0344574	intron (NM_001142500, intron 2 of 3)	12582	NM_138439	FLYWCH2	-	FLYWCH family member 2	protein-coding	NM_001142499;NM_001142500;NM_138439	114984	FLYWCH2	TCEB2;TCEB2;FLYWCH2;ZG16B;PAQR4	TRUE		0	30.5	25	23.25	21	27.25	24.75	22	29.75	30.5	23.75
chr16	2997254	2997632	379	5	-0.157535	0.712646	0.870182	0.0308101	hypo	0.883864	0.685119	-0.198745	-2.1054	0.00676262	intron (NM_032296, intron 9 of 9)	-16774	NM_001253725	KREMEN2	KRM2	kringle containing transmembrane protein 2	protein-coding	NM_032296;NM_001308068	84256	FLYWCH1	KREMEN2	TRUE		0	30.6667	33	24.6667	27	27.6667	27	19	22.3333	15	21.3333
chr16	3317156	3317261	104	3	-0.178971	0.645657	0.824628	0.0292694	hypo	0.802484	0.602334	-0.20015	-1.40741	0.0453598	non-coding (NR_033904, exon 2 of 2)	3440	NR_033904	FLJ39639	-	uncharacterized protein FLJ39639	miscRNA	NR_033904	283876	LINC00921	ZNF75A;TIGD7;ZSCAN32;ZNF174;ZNF200;ZNF200;ZNF263;LINC00921;CLUAP1;ZNF263;LINC00921;ZNF75A;TIGD7		TRUE	0	25.6667	25.6667	28.6667	23.6667	26.6667	29.3333	24	31.3333	30	29.6667
chr16	3559849	3559902	52	3	0.137172	0.741858	0.604686	0.0295923	hyper	0.684919	0.809226	0.124307	1.43696	0.0419831	promoter-TSS (NM_024793)	-19	NM_024793	CLUAP1	FAP22	clusterin associated protein 1	protein-coding	NM_015041;NM_024793	23059	CLUAP1	CLUAP1		TRUE	0	28.3333	28.3333	24.6667	27.3333	28.3333	30.6667	17.3333	34	33.3333	29
chr16	5598904	5599082	179	3	0.295778	0.827785	0.532007	0.0421129	hyper	0.525844	0.843995	0.318151	1.57962	0.0284944	Intergenic	-451204	NM_201598	FAM86A	-	family with sequence similarity 86, member A	protein-coding				FAM86A	TRUE		0	35.6667	33	34.3333	31.6667	40	28.6667	29.6667	36.3333	43.6667	28.3333
chr16	5874718	5874847	130	3	0.239316	0.754145	0.514829	0.0339253	hyper	0.550641	0.702415	0.151774	1.68635	0.0208727	Intergenic	-194349	NM_001142333	RBFOX1	2BP1|A2BP1|FOX-1|FOX1|HRNBP1	RNA binding protein, fox-1 homolog (C. elegans) 1	protein-coding				RBFOX1	TRUE		0	35	23.6667	25.3333	26.6667	32.6667	26	22	30	26.3333	29.3333
chr16	6264872	6265067	196	3	0.163693	0.753357	0.589664	0.0332087	hyper	0.654395	0.803384	0.148989	1.39719	0.0465182	intron (NM_001142333, intron 1 of 14)	195838	NM_018723	RBFOX1	2BP1|A2BP1|FOX-1|FOX1|HRNBP1	RNA binding protein, fox-1 homolog (C. elegans) 1	protein-coding	NM_018723;NM_001142333;NM_001308117	54715	RBFOX1	RBFOX1	TRUE		0	20.6667	19	20	21.3333	14	19.3333	19.3333	19.3333	21.3333	22.3333
chr16	6976650	6976716	67	3	0.166993	0.730954	0.563961	0.0340871	hyper	0.573458	0.773943	0.200485	1.9222	0.0108453	intron (NM_001142334, intron 1 of 13)	152873	NM_001142334	RBFOX1	2BP1|A2BP1|FOX-1|FOX1|HRNBP1	RNA binding protein, fox-1 homolog (C. elegans) 1	protein-coding	NM_018723;NM_001142333;NM_001142334;NM_001308117	54715	RBFOX1	RBFOX1	TRUE		1	19.3333	22.6667	17	18	28.6667	22.6667	19	21.3333	33.3333	23.6667
chr16	7032104	7032232	127	3	0.211433	0.630246	0.418813	0.0357886	hyper	0.467511	0.696129	0.228617	1.50723	0.0346653	intron (NM_001142334, intron 1 of 13)	208357	NM_001142334	RBFOX1	2BP1|A2BP1|FOX-1|FOX1|HRNBP1	RNA binding protein, fox-1 homolog (C. elegans) 1	protein-coding	NM_018723;NM_001142333;NM_001142334;NM_001308117	54715	RBFOX1	RBFOX1		TRUE	0	30.6667	25.6667	31	33	30.6667	26	30.3333	36	32	30.3333
chr16	7915810	7916083	272	5	0.196814	0.73093	0.534116	0.0340366	hyper	0.512755	0.71777	0.205015	1.79847	0.0152342	Intergenic	533195	NM_145893	RBFOX1	2BP1|A2BP1|FOX-1|FOX1|HRNBP1	RNA binding protein, fox-1 homolog (C. elegans) 1	protein-coding				RBFOX1		TRUE	0	21.75	20.25	25	17.75	24	22.75	23.75	33.25	25.75	23.25
chr16	9173352	9173695	344	5	0.202019	0.90081	0.69879	0.0325708	hyper	0.747535	0.925734	0.178199	1.95604	0.00996802	Intergenic	-12013	NM_014117	C16orf72	PRO0149	chromosome 16 open reading frame 72	protein-coding				C16orf72;C16orf72	TRUE		0	19	31.6667	34	32	34.6667	22.3333	25.6667	18.6667	29.3333	24.6667
chr16	12108855	12109145	289	3	-0.245213	0.535159	0.780372	0.0298926	hypo	0.798665	0.656847	-0.141818	-1.4118	0.0448389	intron (NM_032167, intron 3 of 20)	38397	NM_032167	SNX29	A-388D4.1|RUNDC2A	sorting nexin 29	protein-coding	NM_032167	92017	SNX29	SNX29		TRUE	0	24.6667	23	31	17	23.3333	17.3333	19.6667	21.6667	25.3333	18.3333
chr16	12861765	12862323	559	9	-0.183628	0.750963	0.934591	0.0298694	hypo	0.936595	0.74878	-0.187815	-1.42964	0.0427462	intron (NM_018340, intron 2 of 3)	35700	NM_001099455	CPPED1	CSTP1	calcineurin-like phosphoesterase domain containing 1	protein-coding	NM_001099455;NM_018340	55313	CPPED1	CPPED1	TRUE		0	12.5	11.5	16.625	10.625	11.875	11.625	5	16.5	12.625	14
chr16	16985720	16985817	96	3	-0.267561	0.403572	0.671134	0.0407245	hypo	0.687362	0.431584	-0.255778	-1.46106	0.0392872	Intergenic	574302	NR_036447	PKD1P1	HG1	polycystic kidney disease 1 (autosomal dominant) pseudogene 1	pseudo				PKD1P1		TRUE	0	34	32.3333	33	23.3333	40	35	31.3333	28.6667	32	33.3333
chr16	17081341	17081391	49	3	-0.16973	0.749763	0.919493	0.0350115	hypo	0.924169	0.732053	-0.192117	-1.52376	0.0331186	Intergenic	483373	NM_022166	XYLT1	PXYLT1|XT-I|XT1|XTI|XYLTI	xylosyltransferase I	protein-coding				XYLT1		TRUE	0	35.6667	22.3333	24.6667	32	32.3333	27.6667	26.3333	32.3333	27.6667	33
chr16	24853809	24853916	108	3	-0.247076	0.54285	0.789926	0.0339694	hypo	0.775771	0.501992	-0.273779	-1.94585	0.0102582	Intergenic	-3321	NM_001258413	SLC5A11	KST1|RKST1|SGLT6|SMIT2	solute carrier family 5 (sodium/glucose cotransporter), member 11	protein-coding				SLC5A11	TRUE		0	30	26.75	32.5	28.5	30	31	27.5	31.5	34.25	32.5
chr16	25245343	25245466	124	3	-0.186325	0.366475	0.5528	0.0344004	hypo	0.574711	0.399552	-0.175159	-1.45143	0.0404158	Intergenic	17120	NM_001169	AQP8	AQP-8	aquaporin 8	protein-coding				ZKSCAN2;ZKSCAN2;ZKSCAN2;ZKSCAN2	TRUE		0	25.3333	24.6667	23.3333	26.6667	30.3333	26	23	32.3333	27	33
chr16	26843986	26844190	205	3	-0.23897	0.578962	0.817932	0.0302571	hypo	0.81682	0.516372	-0.300447	-2.29937	0.00401417	Intergenic	-234131	NM_001145545	C16orf82	TNT	chromosome 16 open reading frame 82	protein-coding				C16orf82	TRUE		0	24.6667	19.6667	22.6667	21.3333	30.6667	27.6667	18.6667	15.6667	29.6667	27
chr16	27440458	27440522	65	3	0.200815	0.910852	0.710037	0.0352252	hyper	0.727284	0.92028	0.192996	1.84962	0.0131506	intron (NM_021798, intron 1 of 8)	1911	NM_021798	IL21R	CD360|NILR	interleukin 21 receptor	protein-coding	NM_021798;NM_181079;NM_181078	50615	IL21R	IL21R	TRUE		0	21.1429	11.8571	9.42857	9	12.8571	0	9.42857	10	14.1429	12.8571
chr16	27838608	27838618	11	3	-0.178953	0.739257	0.91821	0.0336052	hypo	0.929084	0.722104	-0.20698	-1.94827	0.0101805	intron (NM_001109763, intron 5 of 6)	60865	NM_144675	GSG1L	PRO19651	GSG1-like	protein-coding	NM_001109763;NM_144675	146395	GSG1L	GSG1L	TRUE		0	25.6667	23	21.6667	16	33.6667	18	16.6667	26.6667	27.3333	29.6667
chr16	28084933	28085149	215	3	-0.175327	0.639329	0.814656	0.0325762	hypo	0.822327	0.653913	-0.168413	-1.72253	0.0188508	Intergenic	-10210	NM_001109763	GSG1L	PRO19651	GSG1-like	protein-coding				GSG1L		TRUE	0	10	16.75	12	21.25	19	12.5	8.75	14.25	14.75	12
chr16	30646396	30646590	195	7	0.168831	0.392539	0.223708	0.0267553	hyper	0.208765	0.37536	0.166595	1.57948	0.028515	Intergenic	-15748	NM_024031	PRR14	-	proline rich 14	protein-coding				ZNF48;DCTPP1;SEPHS2;ZNF785;ZNF689;FBRS;PRR14;ZNF48;SEPHS2;PRR14;SRCAP;LOC730183;ZNF771;DCTPP1;SEPHS2;ZNF785;ZNF689;PRR14;SRCAP;LOC730183;FBRS;PHKG2;ZNF48;DCTPP1;SEPHS2;ITGAL;ZNF764;ZNF688;ZNF785;ZNF689;FBRS;PRR14;SRCAP;LOC730183	TRUE		0	21.3333	24	20.6667	16.3333	25	26	11	18.6667	19	23
chr16	31170964	31171415	452	8	-0.164406	0.40373	0.568136	0.0292661	hypo	0.662654	0.501381	-0.161274	-1.7615	0.0167969	Intergenic	-9775	NM_001258290	PRSS36	-	protease, serine, 36	protein-coding				PRSS8;FUS;FUS;PRSS36;FUS;SRCAP;SETD1A;ZNF668;ZNF646	TRUE		0	33.3333	25.3333	27	15	25.6667	21.6667	21	25	27.6667	27
chr16	31248861	31248876	14	3	0.129026	0.931746	0.80272	0.0279729	hyper	0.734115	0.922395	0.188279	2.36103	0.00340873	Intergenic	-20473	NM_152901	PYDC1	ASC2|POP1|PYC1	PYD (pyrin domain) containing 1	protein-coding				PYDC1		TRUE	0	34	28	20.6667	30.3333	37.6667	34.6667	26.6667	41	33.6667	27.3333
chr16	31340215	31340366	152	4	-0.155116	0.733635	0.888751	0.0284979	hypo	0.821594	0.57287	-0.248724	-1.86768	0.0125131	intron (NM_000632, intron 23 of 29)	-26218	NM_000887	ITGAX	CD11C|SLEB6	integrin, alpha X (complement component 3 receptor 4 subunit)	protein-coding	NM_001145808;NM_000632	3684	ITGAM	FUS	TRUE		1	28.25	19	22.25	23.5	41.25	25	19.25	29.25	28.25	26
chr16	31349399	31349477	77	4	-0.231054	0.643253	0.874307	0.0394407	hypo	0.853656	0.5811	-0.272556	-2.01509	0.00850354	Intergenic	-17072	NM_000887	ITGAX	CD11C|SLEB6	integrin, alpha X (complement component 3 receptor 4 subunit)	protein-coding				ITGAX		TRUE	0	32.6667	23	24.6667	20.6667	26.3333	27.3333	24	32.3333	24.6667	23.3333
chr16	31364059	31364160	102	8	-0.186161	0.317963	0.504123	0.0364391	hypo	0.538784	0.350483	-0.188301	-1.95846	0.00989947	Intergenic	-2399	NM_000887	ITGAX	CD11C|SLEB6	integrin, alpha X (complement component 3 receptor 4 subunit)	protein-coding				ITGAX	TRUE		0	28.3333	23.3333	19	25.6667	19	21.3333	16.6667	18.6667	21	23
chr16	48593612	48593743	132	3	-0.223607	0.582028	0.805635	0.0353134	hypo	0.772064	0.534355	-0.23771	-1.72058	0.0189445	intron (NM_153029, intron 2 of 6)	50442	NM_153029	N4BP1	-	NEDD4 binding protein 1	protein-coding	NM_153029;NR_039970	9683;100616458	N4BP1;MIR5095	N4BP1	TRUE		0	27.3333	21	18.6667	13.3333	18	15	13	15.6667	16.6667	15.6667
chr16	48670844	48671049	206	3	-0.221852	0.601022	0.822874	0.0387197	hypo	0.799645	0.526158	-0.273487	-1.44629	0.0409641	Intergenic	-26827	NM_153029	N4BP1	-	NEDD4 binding protein 1	protein-coding				N4BP1	TRUE		0	17.25	23.5	17.25	12.75	23.25	20.5	15.25	16.75	21	14.5
chr16	52238575	52238708	134	3	-0.190052	0.684031	0.874082	0.0388236	hypo	0.870428	0.68104	-0.189388	-1.40586	0.0455038	Intergenic	-119621	NR_038233	LOC100505619	-	uncharacterized LOC100505619	miscRNA				LOC100505619	TRUE		0	32.3333	29.6667	28.3333	35.3333	34.3333	27.6667	22.3333	23.6667	27	32
chr16	52628417	52628573	157	4	0.362856	0.786709	0.423853	0.0403987	hyper	0.353009	0.748461	0.395452	1.92888	0.0106603	intron (NR_033920, intron 1 of 3)	12392	NR_033920	LOC643714	-	uncharacterized LOC643714	miscRNA	NR_033920	643714	CASC16	LOC643714	TRUE		0	28.5	14.1667	23.6667	16.5	25.3333	11.6667	17.3333	27.6667	17	16.5
chr16	52638810	52639235	426	4	-0.27952	0.460793	0.740313	0.0362289	hypo	0.735332	0.431964	-0.303368	-1.81108	0.014695	intron (NR_033920, intron 1 of 3)	1864	NR_033920	LOC643714	-	uncharacterized LOC643714	miscRNA	NR_033920	643714	CASC16	LOC643714	TRUE		0	20	14.75	17.25	16.75	18.75	8.75	16.25	20	21.75	23.25
chr16	54352340	54352512	173	6	-0.264405	0.270414	0.53482	0.0448516	hypo	0.533264	0.276417	-0.256847	-1.60944	0.0260475	Intergenic	-32048	NM_024336	IRX3	IRX-1|IRXB1	iroquois homeobox 3	protein-coding				IRX3	TRUE		1	28.5	23.75	21.25	18	26.75	27.25	24	31.25	24.75	28
chr16	54860607	54861231	625	5	0.270183	0.826571	0.556388	0.0381522	hyper	0.574164	0.817398	0.243233	1.63734	0.0239365	Intergenic	101771	NR_034106	CRNDE	LINC00180|NCRNA00180	colorectal neoplasia differentially expressed (non-protein coding)	miscRNA				CRNDE	TRUE		0	23	18.4	26.6	20.8	24.4	19.6	16.2	23.6	28.8	26.6
chr16	55159287	55159360	74	3	-0.178721	0.602489	0.78121	0.0345667	hypo	0.875249	0.730867	-0.144382	-1.45899	0.0395225	Intergenic	194213	NM_001252197	IRX5	HMMS|IRX-2a|IRXB2	iroquois homeobox 5	protein-coding				IRX5	TRUE		0	28.5	21	28.25	22.5	32	31.75	16.25	22	28.75	19.5
chr16	55315093	55315331	239	3	0.226187	0.826126	0.59994	0.0402698	hyper	0.602398	0.834163	0.231765	1.63925	0.0238131	Intergenic	-43259	NM_024335	IRX6	IRX-3|IRX7|IRXB3	iroquois homeobox 6	protein-coding				IRX6	TRUE		0	24.6667	16.3333	23	14.3333	24	21	19.3333	23.6667	26	23
chr16	57695499	57695618	120	5	-0.144193	0.79097	0.935163	0.0294676	hypo	0.937346	0.763664	-0.173682	-1.76333	0.0167238	intron (NM_001145770, intron 13 of 14)	-6598	NM_170776	GPR97	PB99|PGR26	G protein-coupled receptor 97	protein-coding	NM_001290143;NM_001290142;NM_001145773;NM_001145772;NM_001145771;NM_001145770;NM_005682;NM_201525;NM_201524;NM_001145774;NM_001290144	9289	ADGRG1	GPR97	TRUE		0	15.5	10.25	10.5	9.75	8.75	14.5	9.5	10.25	15.25	5
chr16	57780194	57780395	202	3	0.165037	0.93755	0.772513	0.0295754	hyper	0.691858	0.914677	0.222819	1.75826	0.0169522	intron (NM_005886, intron 4 of 19)	10635	NM_005886	KATNB1	KAT	katanin p80 (WD repeat containing) subunit B 1	protein-coding	NM_005886	10300	KATNB1	KATNB1;GPR114;GPR97	TRUE		0	33	31.6667	33.6667	30.3333	38	34	29	28	33.3333	33.6667
chr16	59550728	59551071	344	5	0.231982	0.901125	0.669142	0.041818	hyper	0.598851	0.876076	0.277225	1.48431	0.0369088	Intergenic	238195	NR_028471	LOC644649	-	apolipoprotein O pseudogene	pseudo				LOC644649	TRUE		0	23.6667	17	22.3333	18.6667	24.3333	26.6667	16.6667	21.3333	24.6667	20.3333
chr16	59584359	59584685	325	4	0.24173	0.787659	0.545929	0.0470641	hyper	0.524747	0.786897	0.26215	2.31076	0.00388394	Intergenic	204574	NR_028471	LOC644649	-	apolipoprotein O pseudogene	pseudo				LOC644649		TRUE	0	24	22.3333	18.6667	26	23.3333	19.6667	14.3333	18	26.3333	14.3333
chr16	59586708	59587141	434	5	0.371245	0.740171	0.368927	0.0488597	hyper	0.464369	0.765393	0.301023	2.16016	0.00583733	Intergenic	202170	NR_028471	LOC644649	-	apolipoprotein O pseudogene	pseudo				LOC644649	TRUE		0	15.6667	16	16	14.6667	18	23.6667	14.3333	19	20.3333	11
chr16	59611922	59612031	110	3	0.154428	0.887182	0.732754	0.0306615	hyper	0.613926	0.87619	0.262264	2.20292	0.00521133	Intergenic	177118	NR_028471	LOC644649	-	apolipoprotein O pseudogene	pseudo				LOC644649	TRUE		0	16.3333	16.6667	20.3333	21	22.3333	19.3333	14.6667	24	22.3333	24.3333
chr16	59679996	59680101	106	3	0.184792	0.783644	0.598852	0.0310989	hyper	0.48632	0.717804	0.231484	2.15323	0.00593786	Intergenic	109046	NR_028471	LOC644649	-	apolipoprotein O pseudogene	pseudo				LOC644649	TRUE		0	29.3333	26.3333	21.3333	20.3333	23	20.6667	12.3333	29.6667	22.6667	21.6667
chr16	63217910	63218138	229	4	0.195036	0.752276	0.55724	0.040333	hyper	0.467022	0.713911	0.246889	1.59131	0.0275097	Intergenic	-1147285	NM_001796	CDH8	Nbla04261	cadherin 8, type 2	protein-coding				CDH8	TRUE		0	21.6667	17.3333	20.6667	14.3333	33.3333	15.3333	11	28.6667	20.3333	22.6667
chr16	63246812	63247129	316	3	0.282742	0.77444	0.491698	0.0355613	hyper	0.439559	0.756427	0.316868	1.85004	0.013146	Intergenic	-1176231	NM_001796	CDH8	Nbla04261	cadherin 8, type 2	protein-coding				CDH8		TRUE	0	29.3333	22.3333	23	18	29	22.3333	17.6667	25.6667	23	21.6667
chr16	63260040	63260391	352	6	0.214018	0.805675	0.591657	0.0331062	hyper	0.661728	0.833145	0.171416	1.88837	0.01183	Intergenic	-1189477	NM_001796	CDH8	Nbla04261	cadherin 8, type 2	protein-coding				CDH8	TRUE		0	29.25	25.75	23.75	23	30	23.75	25	32.25	31.25	31.25
chr16	63338381	63338582	202	3	0.222904	0.833135	0.610231	0.0318872	hyper	0.589944	0.825227	0.235283	2.08897	0.00705734	Intergenic	-1267743	NM_001796	CDH8	Nbla04261	cadherin 8, type 2	protein-coding				CDH8	TRUE		0	33	28	29.6667	25	31.6667	25.3333	24.6667	29.3333	27	31.6667
chr16	63738332	63738652	321	4	-0.329103	0.39342	0.722523	0.0442923	hypo	0.847585	0.711477	-0.136108	-1.50379	0.0349783	Intergenic	1417427	NM_001797	CDH11	CAD11|CDHOB|OB|OSF-4	cadherin 11, type 2, OB-cadherin (osteoblast)	protein-coding				CDH11	TRUE		0	19.25	17.75	17.25	9.25	20.5	18	11.25	19	15	13.25
chr16	66429120	66429296	177	3	0.321561	0.777054	0.455493	0.0388736	hyper	0.579879	0.799065	0.219186	1.37694	0.0492164	intron (NM_001795, intron 7 of 11)	-13219	NR_046242	LOC100505865	-	uncharacterized LOC100505865	miscRNA	NM_001795	1003	CDH5	LOC100505865	TRUE		0	24.25	23.5	25.5	22.25	26.5	28.75	20.5	17.75	27	20.25
chr16	69462965	69463086	122	5	0.328978	0.723608	0.39463	0.0353784	hyper	0.389041	0.711794	0.322752	2.09143	0.00701165	intron (NM_030579, intron 1 of 4)	4528	NM_030579	CYB5B	CYB5-M|CYPB5M|OMB5	cytochrome b5 type B (outer mitochondrial membrane)	protein-coding	NM_030579	80777	CYB5B	CYB5B;CYB5B;CYB5B;NQO1	TRUE		0	25.75	23.75	25.75	21.25	20	21.25	13.5	33	28.75	30.75
chr16	69567631	69567779	149	3	0.268465	0.904615	0.63615	0.0398036	hyper	0.701139	0.905187	0.204048	1.84243	0.0133607	Intergenic	32066	NR_031719	MIR1538	MIRN1538|hsa-mir-1538	microRNA 1538	miscRNA				MIR1538;NFAT5;MIR1538;NFAT5;MIR1538;NFAT5;CYB5B;MIR1538;NFAT5	TRUE		0	32.25	16.25	32.75	26.5	26	24.25	18.75	33.5	35.75	17.5
chr16	70035451	70035578	128	3	0.296927	0.847866	0.550939	0.0459584	hyper	0.555532	0.851937	0.296405	1.52042	0.0334544	intron (NR_003610, intron 16 of 25)	-28734	NR_036265	MIR1972-2	-	microRNA 1972-2	miscRNA	NR_003610	283970	PDXDC2P	MIR1972-2	TRUE		0	20.3333	23.6667	21.6667	15.6667	21.3333	22.3333	11.3333	14.6667	21	18.6667
chr16	70301561	70301616	54	3	-0.133657	0.371098	0.504755	0.0274874	hypo	0.520393	0.382345	-0.138048	-1.74989	0.0174297	exon (NM_001605, exon 9 of 21)	-15755	NM_058219	EXOSC6	EAP4|MTR3|Mtr3p|hMtr3p|p11	exosome component 6	protein-coding	NM_001605	16	AARS	EXOSC6;DDX19B;AARS;PDXDC2P		TRUE	0	20.3333	18.3333	23.3333	26.3333	22.3333	21.3333	16.3333	19.3333	20	24.3333
chr16	71404850	71404926	77	3	0.144247	0.846292	0.702045	0.0292888	hyper	0.645735	0.824491	0.178756	1.66889	0.0220105	intron (NR_027910, intron 1 of 9)	12272	NM_007088	CALB2	CAB29|CAL2|CR	calbindin 2	protein-coding	NR_027910;NM_001740;NM_007088	794	CALB2	CALB2	TRUE		0	38.6667	30.3333	36.6667	26.3333	32.3333	28.3333	31.6667	25.6667	34.3333	37.6667
chr16	71456440	71456514	73	3	0.203336	0.801102	0.597766	0.0322476	hyper	0.551576	0.791916	0.24034	2.71735	0.00130683	Intergenic	39641	NM_145911	ZNF23	KOX16|ZNF359|ZNF612|Zfp612	zinc finger protein 23	protein-coding				ZNF23		TRUE	0	28.3333	13.6667	20	18.6667	16.6667	23	10.6667	19.6667	18.6667	17
chr16	71467791	71468034	244	4	0.194652	0.893681	0.699029	0.0309082	hyper	0.71776	0.892987	0.175227	2.0283	0.00827736	Intergenic	28204	NM_145911	ZNF23	KOX16|ZNF359|ZNF612|Zfp612	zinc finger protein 23	protein-coding				ZNF23	TRUE		0	25.5	25	14.75	24	21.25	35.5	22	21.75	30.75	22
chr16	73368557	73368765	209	5	-0.210661	0.37069	0.581351	0.032101	hypo	0.650577	0.460885	-0.189691	-1.88964	0.011798	Intergenic	-52043	NR_038234	LOC100506172	-	uncharacterized LOC100506172	miscRNA				LOC100506172	TRUE		0	23	18.3333	26.3333	17	24	20.3333	16	23	19.3333	23.6667
chr16	75253863	75254005	143	3	0.161781	0.691319	0.529538	0.0311857	hyper	0.443027	0.630535	0.187508	2.00845	0.00867489	intron (NM_001906, intron 1 of 6)	1050	NM_001906	CTRB1	CTRB	chymotrypsinogen B1	protein-coding	NM_001906	1504	CTRB1	CTRB1	TRUE		0	30.25	28.75	24.375	16.875	27.75	26.5	19.25	26	26.375	21.5
chr16	76450923	76450989	67	3	0.217313	0.676455	0.459142	0.0380192	hyper	0.538706	0.785579	0.246874	1.46763	0.0385447	intron (NM_138994, intron 3 of 22)	107221	NM_138994	CNTNAP4	CASPR4	contactin associated protein-like 4	protein-coding	NM_033401;NM_138994	85445	CNTNAP4	CNTNAP4	TRUE		0	22.6	20	27.2	18	26.8	23.4	18.4	21.8	19.8	27.2
chr16	77222506	77222624	119	3	0.402531	0.760148	0.357617	0.0325322	hyper	0.35739	0.763215	0.405825	2.94732	0.000779072	Intergenic	-2271	NM_014940	MON1B	HSRG1|SAND2|SRG1	MON1 homolog B (yeast)	protein-coding				KARS	TRUE		0	28	19	17.3333	16.6667	17.6667	29.6667	16	16.6667	21	20.3333
chr16	77227178	77227236	59	3	-0.381178	0.558621	0.939799	0.0312691	hypo	0.934952	0.739038	-0.195914	-2.06037	0.00762166	intron (NM_014940, intron 2 of 5)	2371	NM_014940	MON1B	HSRG1|SAND2|SRG1	MON1 homolog B (yeast)	protein-coding	NM_001286640;NM_001286639;NM_014940	22879	MON1B	SYCE1L;SYCE1L	TRUE		0	33.6667	26	36.6667	26.6667	36	26.6667	29.3333	30	29.6667	31.3333
chr16	78773219	78773331	113	3	0.254527	0.962293	0.707766	0.0353865	hyper	0.601191	0.9719	0.370708	2.65314	0.00154901	intron (NM_016373, intron 8 of 8)	639948	NM_130791	WWOX	D16S432E|FOR|FRA16D|HHCMA56|PRO0128|SDR41C1|WOX1	WW domain containing oxidoreductase	protein-coding	NM_016373;NM_001291997	51741	WWOX	WWOX	TRUE		0	28.6667	26.3333	33	22.6667	27.6667	32	34.6667	28.6667	34.3333	28.3333
chr16	83764331	83764638	308	4	0.232311	0.587966	0.355654	0.0399202	hyper	0.495655	0.679223	0.183568	1.37865	0.0489513	intron (NM_001220488, intron 11 of 14)	-77023	NM_001537	HSBP1	NPC-A-13	heat shock factor binding protein 1	protein-coding	NM_001257;NM_001220490;NM_001220489;NM_001220488	1012	CDH13	HSBP1	TRUE		0	25.5714	23.5714	19.1429	21.1429	20	27.7143	26.1429	22.4286	25.8571	30.4286
chr16	84051875	84051905	31	3	-0.180451	0.653211	0.833662	0.0309532	hypo	0.788649	0.542913	-0.245736	-1.81129	0.0146881	intron (NM_001080442, intron 6 of 9)	23872	NM_001080442	SLC38A8	-	solute carrier family 38, member 8	protein-coding	NM_001080442	146167	SLC38A8	SLC38A8	TRUE		0	19.6667	22.6667	22	22.6667	21	16.6667	20.3333	18	24.3333	23
chr16	84540870	84541386	517	16	-0.291325	0.5345	0.825825	0.0337204	hypo	0.816555	0.515288	-0.301267	-1.7292	0.0184967	Intergenic	-2840	NM_020947	TLDC1	KIAA1609	TBC/LysM-associated domain containing 1	protein-coding				KLHL36;COTL1	TRUE		1	34.6667	21	32.6667	20.3333	34.3333	31.3333	15.6667	27.6667	22	20.3333
chr16	85786182	85786332	149	6	0.170503	0.686617	0.516113	0.0361297	hyper	0.440116	0.640768	0.200652	1.74532	0.0176971	Intergenic	-1567	NM_206967	C16orf74	-	chromosome 16 open reading frame 74	protein-coding				MIR1910;GINS2;EMC8;COX4I1;GINS2;EMC8;COX4I1		TRUE	0	26.2	20.6	21.4	18.6	23.2	20.6	18.2	21.4	24.2	16.4
chr16	85927734	85927904	171	3	0.230843	0.811214	0.58037	0.0375209	hyper	0.469087	0.803755	0.334668	1.5704	0.0291501	Intergenic	-4955	NM_002163	IRF8	H-ICSBP|ICSBP|ICSBP1|IRF-8	interferon regulatory factor 8	protein-coding				IRF8;EMC8;COX4I1	TRUE		0	35.3333	21.6667	24	26.3333	39.3333	25.6667	28.6667	31	30.6667	28.3333
chr16	86000685	86000737	53	3	0.179051	0.8092	0.630149	0.0387067	hyper	0.590846	0.864548	0.273702	1.61315	0.0257437	Intergenic	67937	NM_002163	IRF8	H-ICSBP|ICSBP|ICSBP1|IRF-8	interferon regulatory factor 8	protein-coding				IRF8	TRUE		0	15.6667	23.3333	25	18.6667	25.6667	20.3333	16.6667	22	22	19
chr16	88461871	88462066	196	3	0.214852	0.804343	0.589491	0.0272255	hyper	0.652726	0.830131	0.177404	1.73568	0.0181791	Intergenic	-31910	NM_001127464	ZNF469	BCS	zinc finger protein 469	protein-coding				ZNF469	TRUE		0	24.25	27.5	26.5	22.75	35.25	22	21.75	24	30.5	29.25
chr16	90051350	90051462	113	3	-0.160934	0.580752	0.741685	0.0303328	hypo	0.832633	0.676515	-0.156117	-1.45898	0.0395225	intron (NR_003227, intron 6 of 9)	-12166	NM_145039	CENPBD1	-	CENPB DNA-binding domains containing 1	protein-coding	NR_003226;NR_003228;NR_003227	172	AFG3L1P	AFG3L1P;CENPBD1	TRUE		0	21.3333	15	22.6667	20	25	20	21.3333	16.3333	24.6667	15.3333
chr16	90061167	90061381	215	3	-0.212917	0.633003	0.845921	0.0292039	hypo	0.820667	0.584962	-0.235706	-2.25458	0.0045602	non-coding (NR_003226, exon 11 of 11)	15255	NM_024043	DBNDD1	-	dysbindin (dystrobrevin binding protein 1) domain containing 1	protein-coding	NR_003226;NR_003228;NR_003227	172	AFG3L1P	AFG3L1P;CENPBD1;AFG3L1P;CENPBD1;DBNDD1;AFG3L1P	TRUE		0	32	25.3333	26	20.6667	35.6667	24.6667	22.6667	28.6667	23.3333	28.6667
chr16	90120169	90120443	273	3	-0.169456	0.64532	0.814776	0.0304576	hypo	0.782378	0.613091	-0.169287	-1.37728	0.0491844	Intergenic	-6114	NR_027336	LOC100130015	-	5-hydroxyisourate hydrolase pseudogene	pseudo				URAHP		TRUE	0	36.5	30.25	30.75	22.25	33.5	27.5	30.75	34.5	30	34
chr17	57059	57377	319	19	-0.330559	0.614516	0.945074	0.0344716	hypo	0.953253	0.58919	-0.364063	-2.0044	0.00875486	Intergenic	-25798	NM_003585	DOC2B	DOC2BL	double C2-like domains, beta	protein-coding				DOC2B	TRUE		1	10.3333	9.66667	14.3333	10.3333	15	9.66667	7.66667	16	15	9.33333
chr17	511147	511199	53	3	-0.135053	0.695036	0.830089	0.0272251	hypo	0.797915	0.599519	-0.198396	-1.70535	0.0197464	intron (NM_018289, intron 10 of 17)	106923	NM_001128159	VPS53	HCCS1|hVps53L|pp13624	vacuolar protein sorting 53 homolog (S. cerevisiae)	protein-coding	NM_001128159;NM_018289	55275	VPS53	VPS53	TRUE		0	18.3333	20.3333	23	13.3333	28.3333	28.6667	18	25.3333	26	23
chr17	566310	566628	319	3	-0.199893	0.584225	0.784118	0.0301949	hypo	0.727313	0.558714	-0.168599	-1.70812	0.0195522	intron (NM_001128159, intron 4 of 21)	51627	NM_001128159	VPS53	HCCS1|hVps53L|pp13624	vacuolar protein sorting 53 homolog (S. cerevisiae)	protein-coding	NM_001128159;NM_018289	55275	VPS53	VPS53	TRUE		0	10	9	20.25	8.5	16	8.75	10.75	23.75	10	9.75
chr17	669311	669409	99	3	-0.119292	0.832544	0.951836	0.025929	hypo	0.938394	0.706132	-0.232262	-2.24559	0.00464245	intron (NM_016080, intron 8 of 8)	13787	NR_024120	DBIL5P	ELP2P	diazepam binding inhibitor-like 5, pseudogene	pseudo	NM_016080	51031	GLOD4	DBIL5P	TRUE		0	27.1429	20.1429	28.2857	28.4286	30.2857	26.2857	23.7143	27.5714	26.5714	26.2857
chr17	956847	956915	69	4	-0.177246	0.734145	0.911392	0.0329033	hypo	0.847377	0.661102	-0.186275	-1.60476	0.0264405	intron (NR_046393, intron 9 of 17)	-21803	NM_001256847	ABR	MDB	active BCR-related	protein-coding	NM_001159746;NM_021962;NM_001092;NM_001282149	29	ABR	MYO1C	TRUE		0	29.75	22.5	22	26.5	36.25	25.25	26.25	27.5	31	27.5
chr17	1278698	1278829	132	4	-0.167289	0.585238	0.752526	0.0278557	hypo	0.795764	0.647205	-0.148558	-1.55218	0.0306923	intron (NR_024058, intron 1 of 6)	24792	NR_024058	YWHAE	14-3-3E|KCIP-1|MDCR|MDS	tyrosine 3-monooxygenase/tryptophan 5-monooxygenase activation protein, epsilon polypeptide	protein-coding	NM_006761;NR_024058	7531	YWHAE	YWHAE;YWHAE;YWHAE	TRUE		0	13.6667	22	15.6667	17.6667	20.6667	19	10	17	24	24
chr17	1346294	1346475	182	5	-0.161897	0.727258	0.889155	0.0273433	hypo	0.879782	0.763662	-0.11612	-1.3856	0.0479849	intron (NM_005206, intron 1 of 2)	13176	NM_016823	CRK	CRKII|p38	v-crk sarcoma virus CT10 oncogene homolog (avian)	protein-coding	NM_005206;NM_016823	1398	CRK	CRK	TRUE		0	30.3333	21.3333	20.3333	22.3333	28	25.6667	19	22	22	16.3333
chr17	1609780	1609928	149	4	0.258744	0.828127	0.569382	0.0292396	hyper	0.561643	0.779014	0.217371	1.76268	0.0167512	3' UTR (NM_001164407, exon 4 of 4)	3808	NM_001164407	TLCD2	-	TLC domain containing 2	protein-coding	NM_001164407	727910	TLCD2	TLCD2	TRUE		0	19	18.4	23	24.6	25.8	23.6	16	24.4	22	19.6
chr17	2519551	2519860	310	4	0.149069	0.914542	0.765473	0.0256321	hyper	0.781155	0.924999	0.143844	1.89373	0.0116678	intron (NM_000430, intron 1 of 10)	22783	NM_000430	PAFAH1B1	LIS1|LIS2|MDCR|MDS|PAFAH	platelet-activating factor acetylhydrolase 1b, regulatory subunit 1 (45kDa)	protein-coding	NM_000430	5048	PAFAH1B1	PAFAH1B1	TRUE		0	21	20.3333	30.6667	22	27.6667	23	21	26	20	19.6667
chr17	2536546	2536657	112	3	-0.181157	0.607884	0.789041	0.0335257	hypo	0.765003	0.551953	-0.213049	-1.62778	0.0247178	intron (NM_000430, intron 1 of 10)	39679	NM_000430	PAFAH1B1	LIS1|LIS2|MDCR|MDS|PAFAH	platelet-activating factor acetylhydrolase 1b, regulatory subunit 1 (45kDa)	protein-coding	NM_000430	5048	PAFAH1B1	PAFAH1B1	TRUE		0	27.75	19	24.5	18.75	31	25.5	24.5	34	24.25	21.25
chr17	3916277	3916358	82	3	0.195655	0.969731	0.774076	0.0323329	hyper	0.814496	0.976235	0.161739	1.7925	0.0154649	intron (NM_015113, intron 52 of 54)	-48560	NM_174954	ATP2A3	SERCA3	ATPase, Ca++ transporting, ubiquitous	protein-coding	NM_015113	23140	ZZEF1	ATP2A3	TRUE		0	28	22.6667	27	17.3333	20.6667	19.3333	17.6667	17	27	18
chr17	5035817	5036021	205	6	-0.16928	0.754457	0.923737	0.0298119	hypo	0.921834	0.724505	-0.197328	-1.57452	0.0288325	intron (NM_004505, intron 4 of 29)	4232	NM_004505	USP6	HRP1|TRE17|TRE2|Tre-2|USP6-short	ubiquitin specific peptidase 6 (Tre-2 oncogene)	protein-coding	NM_004505;NM_001304284	9098	USP6	USP6	TRUE		0	16.2	12.8	18	15	18.4	12.6	10.6	13.8	15.2	17.2
chr17	5089670	5089830	161	3	0.238506	0.854136	0.615629	0.0356724	hyper	0.694851	0.861293	0.166442	1.7544	0.0171807	intron (NM_032530, intron 1 of 1)	5428	NM_032530	ZNF594	-	zinc finger protein 594	protein-coding	NM_032530	84622	ZNF594	LOC100130950;ZNF594;LOC100130950;ZNF594	TRUE		0	32.6667	29.6667	38.6667	30.6667	36.3333	30.3333	34.3333	29.6667	33.3333	33
chr17	5124558	5124960	403	4	-0.170039	0.396148	0.566187	0.0298552	hypo	0.59108	0.406336	-0.184744	-1.70079	0.0200183	intron (NM_001271842, intron 2 of 4)	13396	NM_207103	SCIMP	C17orf87|UNQ5783	SLP adaptor and CSK interacting membrane protein	protein-coding	NR_034082;NM_207103;NM_001271842	388325;100130950	LOC100130950;SCIMP	SCIMP	TRUE		0	32.3333	32	31	27.6667	38	39	30	34	34.3333	39.3333
chr17	6177650	6177963	314	6	0.197757	0.856976	0.659219	0.0312028	hyper	0.58783	0.855057	0.267227	1.89954	0.0114987	Intergenic	160712	NM_014336	AIPL1	AIPL2|LCA4	aryl hydrocarbon receptor interacting protein-like 1	protein-coding				AIPL1	TRUE		0	37.3333	27.3333	30.3333	31	28.6667	40.6667	23.6667	34.3333	28	30.6667
chr17	6533127	6533301	175	3	-0.26797	0.540116	0.808087	0.0383664	hypo	0.759973	0.457085	-0.302888	-1.69258	0.0204958	intron (NM_014804, intron 2 of 18)	-11008	NM_032731	TXNDC17	TRP14|TXNL5	thioredoxin domain containing 17	protein-coding	NM_014804	9851	KIAA0753	TXNDC17;KIAA0753;TXNDC17;KIAA0753	TRUE		0	13.75	13.5	10.5	10.5	15.5	12.75	10.5	17.5	19.5	13.5
chr17	7997578	7997903	324	15	0.17572	0.577688	0.401968	0.0316147	hyper	0.471324	0.602969	0.131646	1.38873	0.0475714	Intergenic	6366	NR_036201	MIR4314	-	microRNA 4314	miscRNA				MIR4314;ALOX12B;ALOXE3;PER1		TRUE	0	30	22	27	19.3333	35	35.6667	14	24.3333	26	20
chr17	9800359	9800528	170	3	0.274179	0.81489	0.540711	0.0328965	hyper	0.427623	0.802832	0.375209	2.55311	0.00199452	TTS (NM_002903)	8240	NM_002903	RCVRN	RCV1	recoverin	protein-coding				RCVRN	TRUE		0	28.3333	30.6667	33.3333	22.3333	38.3333	34.3333	21.3333	22.6667	31.6667	28.6667
chr17	13006279	13006503	225	3	-0.156485	0.607049	0.763534	0.0308069	hypo	0.83532	0.636501	-0.198819	-2.1573	0.00587846	Intergenic	-85010	NM_001165962	ELAC2	ELC2|HPC2	elaC homolog 2 (E. coli)	protein-coding				ELAC2	TRUE		0	35.6667	28	37	29	37.6667	30.6667	29.3333	31.6667	28.6667	39.3333
chr17	13452474	13452864	391	11	0.24008	0.720225	0.480145	0.0403979	hyper	0.478986	0.716862	0.237875	1.86371	0.0126594	intron (NM_006042, intron 1 of 1)	52575	NM_006042	HS3ST3A1	30ST3A1|3OST3A1	heparan sulfate (glucosamine) 3-O-sulfotransferase 3A1	protein-coding	NM_006042	9955	HS3ST3A1	HS3ST3A1	TRUE		0	25.3333	22.6667	32.6667	22	27	29	17.6667	19.6667	38.6667	20.3333
chr17	14685417	14685459	43	3	0.358813	0.965507	0.606694	0.0404544	hyper	0.656342	0.969841	0.313499	1.95427	0.0100114	Intergenic	-248854	NR_033371	CDRT7	LINC00025|NCRNA00025	CMT1A duplicated region transcript 7 (non-protein coding)	miscRNA				CDRT7	TRUE		0	24.6667	25	21	18	27.6667	18.3333	22.6667	25.3333	23	20
chr17	14767822	14768072	251	3	0.252226	0.770485	0.518259	0.0333926	hyper	0.50396	0.739455	0.235494	1.5455	0.0312406	Intergenic	-166345	NR_033371	CDRT7	LINC00025|NCRNA00025	CMT1A duplicated region transcript 7 (non-protein coding)	miscRNA				CDRT7	TRUE		0	37.6667	33	31.6667	37.6667	39.3333	27.3333	34.6667	34	33.3333	38
chr17	18553513	18553639	127	16	0.164686	0.597339	0.432654	0.0342908	hyper	0.450686	0.60491	0.154223	1.5482	0.0309893	Intergenic	-5836	NM_001039397	TBC1D28	-	TBC1 domain family, member 28	protein-coding				TBC1D28	TRUE		1	24	31	27	19.6667	28.6667	32.3333	19	20.3333	26	26.3333
chr17	20816235	20816427	193	3	-0.23758	0.653736	0.891315	0.0301566	hypo	0.894118	0.628373	-0.265745	-1.60912	0.0260658	Intergenic	-16878	NM_001004306	CCDC144NL	-	coiled-coil domain containing 144 family, N-terminal like	protein-coding				CCDC144NL	TRUE		0	24.3333	30	27.3333	25.3333	28	27.6667	24.3333	26	28.3333	21.3333
chr17	26633894	26633989	94	10	0.163472	0.602544	0.439072	0.0295319	hyper	0.514236	0.679593	0.165357	1.62396	0.0250011	intron (NR_028334, intron 1 of 2)	467	NR_028334	KRT18P55	-	keratin 18 pseudogene 55	pseudo	NR_028334	284085	KRT18P55	TMEM97;TMEM97;IFT20;FOXN1;PROCA1		TRUE	1	29.6667	33	29	29	24.6667	29.3333	24	19.6667	33.6667	25.6667
chr17	28935858	28936175	318	3	0.189437	0.954649	0.765211	0.0284684	hyper	0.768141	0.961729	0.193588	2.03845	0.00806945	intron (NR_015341, intron 4 of 8)	-15319	NR_033420	SH3GL1P2	CNSA-P2|SH3GLP2	SH3-domain GRB2-like 1 pseudogene 2	pseudo	NR_015341	147172	LRRC37BP1	SH3GL1P2	TRUE		0	27	16.6667	29.6667	17.6667	22.3333	21	19.3333	35	29.6667	25.3333
chr17	29042146	29042181	36	4	-0.148582	0.407381	0.555963	0.0269719	hypo	0.598718	0.4389	-0.159818	-1.64551	0.0234224	intron (NR_024187, intron 1 of 7)	5538	NR_024187	SUZ12P1	SUZ12P	suppressor of zeste 12 homolog pseudogene 1	pseudo	NR_024187	440423	SUZ12P1	SUZ12P1	TRUE		0	19.3333	25.3333	31	18.6667	29	31	13.3333	28.6667	22.6667	22
chr17	30401819	30401866	46	4	0.180018	0.551702	0.371684	0.0302314	hyper	0.183461	0.344219	0.160758	1.58219	0.0282659	Intergenic	34487	NR_033412	SH3GL1P1	CNSA-P1|SH3GLP1	SH3-domain GRB2-like 1 pseudogene 1	pseudo				SH3GL1P1		TRUE	0	24.8333	26.3333	21.8333	10.6667	29.6667	20.1667	22	23.1667	18.6667	21.8333
chr17	30428095	30428156	62	3	0.173494	0.706944	0.53345	0.0295927	hyper	0.491176	0.678465	0.18729	1.72227	0.0188645	Intergenic	-41347	NM_001033568	RHOT1	ARHT1|MIRO-1|MIRO1	ras homolog family member T1	protein-coding				RHOT1	TRUE		0	17.9697	16.8788	19.697	13.9394	12.6061	15.2727	6.84848	16.4545	21.3636	12.1818
chr17	31030587	31030716	128	3	-0.146365	0.731128	0.877492	0.0280594	hypo	0.854014	0.693716	-0.160298	-1.50701	0.0346813	intron (NM_015194, intron 16 of 21)	173251	NM_015194	MYO1D	myr4	myosin ID	protein-coding	NM_015194;NM_001303279	4642	MYO1D	MYO1D		TRUE	0	27.3333	21.3333	31	26	30	24.3333	22.6667	29.6667	26.3333	29.6667
chr17	31149418	31149604	185	20	0.201178	0.252195	0.0510174	0.0311548	hyper	0.0167799	0.221826	0.205046	1.40308	0.0457939	intron (NM_015194, intron 1 of 21)	54392	NM_015194	MYO1D	myr4	myosin ID	protein-coding	NM_015194;NM_001303280;NM_001303279	4642	MYO1D	MYO1D		TRUE	0	22.25	27.75	25	11.25	22.5	16	16.75	26.25	20.25	17.75
chr17	34951090	34951326	237	6	-0.211451	0.639477	0.850927	0.0314037	hypo	0.832558	0.620065	-0.212493	-1.71913	0.0189856	intron (NM_024308, intron 1 of 6)	2982	NM_024308	DHRS11	ARPG836|SDR24C1	dehydrogenase/reductase (SDR family) member 11	protein-coding	NM_024308	79154	DHRS11	PIGW;MYO19;PIGW;MYO19;GGNBP2;MRM1;GGNBP2;DHRS11	TRUE		0	17	24.3333	20.3333	22.6667	15.6667	24	17.6667	24.3333	24	27.6667
chr17	35145551	35145592	42	3	-0.19897	0.490688	0.689658	0.042517	hypo	0.692999	0.475739	-0.217261	-2.07685	0.00732465	Intergenic	-149200	NM_005568	LHX1	LIM-1|LIM1	LIM homeobox 1	protein-coding				LHX1	TRUE		0	26.25	20.5	23	19	22.5	17.25	13.25	21.5	23.75	27.75
chr17	37081874	37081902	29	3	0.179458	0.511634	0.332175	0.0383883	hyper	0.25359	0.479104	0.225514	1.65571	0.022785	non-coding (NR_038847, exon 1 of 2)	467	NR_038847	LINC00672	-	long intergenic non-protein coding RNA 672	miscRNA	NR_038847	100505576	LINC00672	LINC00672	TRUE		1	24.8	25.2	27.8	20.4	27.6	26.8	25.2	22.6	29	29.4
chr17	37100155	37100169	15	3	0.155022	0.681511	0.526489	0.030977	hyper	0.608252	0.810799	0.202547	1.62028	0.0252273	intron (NM_001008777, intron 7 of 10)	18741	NR_038847	LINC00672	-	long intergenic non-protein coding RNA 672	miscRNA	NM_001008777	494188	FBXO47	LINC00672	TRUE		0	5.875	8.9375	13.1875	8.25	7.8125	14.9375	4.5	11	12.1875	11.9375
chr17	37134994	37135040	47	3	0.190299	0.756052	0.565753	0.0323692	hyper	0.541038	0.757717	0.21668	1.95932	0.00987434	Intergenic	-11362	NM_001008777	FBXO47	-	F-box protein 47	protein-coding				LASP1	TRUE		0	27.3333	25.6667	31.3333	21.6667	33.3333	29.3333	19	38.3333	27.6667	25.6667
chr17	37580619	37580708	90	3	0.22959	0.973385	0.743795	0.0299001	hyper	0.792576	0.972633	0.180057	1.8691	0.0124674	intron (NM_004774, intron 11 of 16)	-22755	NM_032875	FBXL20	Fbl2|Fbl20	F-box and leucine-rich repeat protein 20	protein-coding	NM_004774	5469	MED1	FBXL20	TRUE		0	30.6667	23.6667	23	28.3333	29.3333	29	25	37.3333	28.6667	28.6667
chr17	37833561	37833653	93	4	-0.191805	0.497155	0.68896	0.038679	hypo	0.613706	0.348225	-0.265481	-1.50332	0.0350377	intron (NM_033419, intron 3 of 7)	8901	NM_002686	PNMT	PENT|PNMTase	phenylethanolamine N-methyltransferase	protein-coding	NM_001291732;NM_001291730;NM_001291726;NM_001291733;NM_001291728;NM_033419	93210	PGAP3	ERBB2;PGAP3;MIR4728;STARD3;GSDMB;PSMD3	TRUE		0	14.25	18	20	17.5	16.25	19	16.75	21	20.75	18
chr17	37857360	37857675	314	5	0.131344	0.649598	0.518254	0.0272039	hyper	0.553799	0.67002	0.116221	1.7063	0.0196642	intron (NM_004448, intron 1 of 26)	1263	NM_004448	ERBB2	CD340|HER-2|HER-2/neu|HER2|MLN 19|NEU|NGL|TKR1	v-erb-b2 erythroblastic leukemia viral oncogene homolog 2, neuro/glioblastoma derived oncogene homolog (avian)	protein-coding	NM_004448;NM_001289937;NM_001289936;NM_001005862;NR_110535;NM_001289938	2064	ERBB2	MIEN1;PNMT;MIR4728;MIEN1;GRB7;ERBB2;PGAP3;MIEN1;MED24		TRUE	0	17.3333	18.6667	18	17.3333	19.6667	26.6667	13	24.3333	26	20.3333
chr17	38359620	38359726	105	4	-0.167081	0.501626	0.668707	0.0328791	hypo	0.648927	0.475816	-0.17311	-1.41772	0.044149	Intergenic	-15902	NM_133264	WIPF2	WICH|WIRE	WAS/WASL interacting protein family, member 2	protein-coding				CDC6;WIPF2;MED24		TRUE	0	21.6667	25	29.6667	16.3333	30.6667	19.3333	21.3333	21	17.3333	19
chr17	39233874	39234214	339	3	0.227711	0.599375	0.371664	0.0288694	hyper	0.320393	0.566633	0.24624	1.4465	0.0409413	Intergenic	-6416	NM_033061	KRTAP4-7	KAP4.7|KRTAP4.7	keratin associated protein 4-7	protein-coding				KRTAP4-7		TRUE	0	29	17.75	21.25	18.75	23	20	10.5	24	25	26
chr17	39234711	39234775	65	3	0.165663	0.741878	0.576215	0.0297565	hyper	0.604383	0.786351	0.181969	1.45957	0.0394288	Intergenic	-5716	NM_033061	KRTAP4-7	KAP4.7|KRTAP4.7	keratin associated protein 4-7	protein-coding				KRTAP4-7	TRUE		0	26.125	15.375	21.125	15.5	24.25	16.375	15.5	16.25	16	20.875
chr17	39236185	39236484	300	3	0.166163	0.753226	0.587063	0.0305283	hyper	0.609793	0.784052	0.174259	1.51452	0.0340142	Intergenic	-4124	NM_033061	KRTAP4-7	KAP4.7|KRTAP4.7	keratin associated protein 4-7	protein-coding				KRTAP4-7	TRUE		0	12	15.3333	18.3333	8.66667	16	13.6667	11	20	23.3333	18.3333
chr17	39251174	39251654	481	5	0.181667	0.744393	0.562726	0.0338161	hyper	0.566478	0.748493	0.182015	1.37434	0.0495454	Intergenic	2961	NM_031960	KRTAP4-8	KAP4.8|KRTAP4.8	keratin associated protein 4-8	protein-coding				KRTAP4-8	TRUE		0	16.4	15.6	25.4	11.6	20.2	22	18.4	14	22	13.8
chr17	39295271	39295384	112	3	0.174631	0.792386	0.617755	0.0314517	hyper	0.617919	0.782404	0.164485	1.46133	0.0392621	TTS (NM_030976)	1412	NM_030976	KRTAP4-6	KAP4.15|KAP4.6|KRTAP4-15|KRTAP4.15	keratin associated protein 4-6	protein-coding				KRTAP4-6		TRUE	0	28.3333	30	22.3333	22.3333	27.6667	20.3333	15	24.3333	35	35
chr17	39917756	39917920	163	3	0.190546	0.85177	0.661224	0.0323421	hyper	0.432218	0.718157	0.285939	1.92596	0.0107357	intron (NM_021991, intron 8 of 14)	25127	NM_002230	JUP	ARVD12|CTNNG|DP3|DPIII|PDGB|PKGB	junction plakoglobin	protein-coding	NM_021991;NM_002230	3728	JUP	LEPREL4;FKBP10		TRUE	0	25.6667	18.6667	19	18.6667	22.6667	23.6667	16.6667	28.6667	31	14
chr17	40811879	40811989	111	11	0.141776	0.519796	0.378021	0.0286135	hyper	0.347413	0.507698	0.160285	1.85706	0.012897	exon (NM_016437, exon 2 of 11)	668	NM_016437	TUBG2	-	tubulin, gamma 2	protein-coding	NM_016437	27175	TUBG2	PLEKHH3;PLEKHH3;PSMC3IP;FAM134C;TUBG1	TRUE		0	20.6	19.9	23	14.8	23.2	21.1	13.4	27.7	19	18
chr17	41725398	41725492	95	3	0.188934	0.780577	0.591642	0.0359104	hyper	0.396786	0.619259	0.222473	1.40219	0.045899	intron (NM_004527, intron 1 of 2)	13486	NM_013999	MEOX1	KFS2|MOX1	mesenchyme homeobox 1	protein-coding	NM_004527;NM_001040002;NM_013999	4222	MEOX1	MEOX1	TRUE		0	25	18.2	24	18.4	25.4	18.6	21.8	27.2	26.4	30.8
chr17	41738892	41738924	31	4	0.177706	0.479301	0.301595	0.0334376	hyper	0.421216	0.659727	0.238511	2.70531	0.00134339	promoter-TSS (NM_004527)	24	NM_013999	MEOX1	KFS2|MOX1	mesenchyme homeobox 1	protein-coding	NM_004527;NM_001040002;NM_013999	4222	MEOX1	MEOX1		TRUE	1	14.8	14.4	16.8	12.2	12.8	27.4	16	11	20.6	20
chr17	41891377	41891443	67	5	-0.147221	0.731652	0.878873	0.0292248	hypo	0.933356	0.798759	-0.134596	-1.68652	0.0208659	non-coding (NR_003562, exon 15 of 19)	19137	NM_001932	MPP3	DLG3	membrane protein, palmitoylated 3 (MAGUK p55 subfamily member 3)	protein-coding	NR_003562;NM_001932	4356	MPP3	CD300LG;MPP3;MPP3	TRUE		0	21	21.3333	12.3333	24	26.3333	20.3333	18.6667	28.3333	19.6667	30.3333
chr17	42710492	42710739	248	3	0.165807	0.910266	0.744459	0.0303736	hyper	0.725118	0.900506	0.175389	1.52859	0.0326434	Intergenic	-23146	NM_001145080	C17orf104	-	chromosome 17 open reading frame 104	protein-coding				C17orf104	TRUE		0	26.3333	22.3333	25	16.6667	34.6667	27	27.6667	28.6667	25	28.6667
chr17	42847555	42847681	127	4	0.163906	0.706632	0.542726	0.0327466	hyper	0.630675	0.811209	0.180534	1.71687	0.0191318	intron (NM_002390, intron 4 of 26)	11050	NM_002390	ADAM11	MDC	ADAM metallopeptidase domain 11	protein-coding	NM_002390	4185	ADAM11	ADAM11	TRUE		0	23	17	12	22.3333	17	17	13.6667	14	21.6667	28.3333
chr17	43333717	43333967	251	7	0.237066	0.571929	0.334863	0.0369745	hyper	0.332857	0.573003	0.240147	1.44491	0.0411058	intron (NM_152343, intron 2 of 4)	5637	NM_152343	SPATA32	AEP2|C17orf46|TEX34|VAD1.2	spermatogenesis associated 32	protein-coding	NR_024434;NM_152343;NR_110326;NR_110325	124783;100133991	MAP3K14-AS1;SPATA32	FMNL1;MAP3K14;MAP3K14-AS1;HEXIM1;ARHGAP27	TRUE		0	12.6667	19.3333	19.6667	22	23.3333	20.3333	10.3333	20.6667	25.6667	27
chr17	46590527	46590823	297	7	-0.282993	0.344527	0.62752	0.035405	hypo	0.628038	0.355515	-0.272523	-3.22386	0.000445511	Intergenic	17597	NM_002144	HOXB1	HCFP3|HOX2|HOX2I|Hox-2.9	homeobox B1	protein-coding				CALCOCO2	TRUE		0	20	16.5	19.75	12.25	23.25	21.5	16	17.5	20.75	14
chr17	52005953	52006066	114	3	0.175735	0.747964	0.572229	0.0321588	hyper	0.579069	0.747381	0.168312	1.43796	0.0418734	Intergenic	105771	NM_032559	KIF2B	-	kinesin family member 2B	protein-coding				KIF2B	TRUE		0	22.3333	20.3333	18.3333	10	16.3333	21	15.6667	26	29.6667	15.6667
chr17	54655180	54655256	75	6	0.140808	0.367592	0.226785	0.0299435	hyper	0.239477	0.402869	0.163392	1.61721	0.0254581	Intergenic	-15843	NM_005450	NOG	SYM1|SYNS1	noggin	protein-coding				NOG		TRUE	0	29	23.3333	24.3333	25.6667	35.6667	25.3333	18.3333	22	26	24.3333
chr17	55783402	55783497	94	3	0.16577	0.640284	0.474515	0.0314423	hyper	0.485516	0.675278	0.189762	2.21807	0.00501713	Intergenic	143984	NM_016070	MRPS23	HSPC329|MRP-S23	mitochondrial ribosomal protein S23	protein-coding				MRPS23		TRUE	0	14	22	21	12.6667	28	18.6667	17.6667	24	24	25.6667
chr17	57925164	57925204	41	3	0.152118	0.710846	0.558728	0.0296575	hyper	0.565263	0.713393	0.14813	2.24049	0.00469043	Intergenic	6557	NR_029493	MIR21	MIRN21|hsa-mir-21|miR-21|miRNA21	microRNA 21	miscRNA				LINC00854;TOB1;TOB1-AS1;DYNLL2;TRIM37;C17orf82;MIR4737;RNFT1;TEX14;RAD51C;TRIM37;CLTC;TBX2;HEATR6;C17orf82;PRKAR1A;RPS6KB1;RNFT1	TRUE		0	25	21.3333	22.6667	25	26.6667	22.6667	19.3333	31	28.6667	36
chr17	58218480	58218495	14	3	0.112853	0.433991	0.321138	0.0246117	hyper	0.325256	0.501078	0.175822	2.53684	0.00209047	Intergenic	-8815	NM_000717	CA4	CAIV|Car4|RP17	carbonic anhydrase IV	protein-coding				BCAS3;HEATR6;HEATR6;PPM1D;USP32		TRUE	0	26.75	26	31.25	24.5	34.25	32	19.25	38.25	42	35.75
chr17	59472319	59472475	157	3	0.194698	0.827732	0.633035	0.0298015	hyper	0.633893	0.827368	0.193475	2.3458	0.0035321	Intergenic	-4860	NM_005994	TBX2	-	T-box 2	protein-coding	NR_125750;NR_125749;NR_125751	103689912	TBX2-AS1	C17orf82;MIR21;MIR21	TRUE		1	29	32.6667	22.6667	24.3333	34.3333	31.3333	22.3333	33.3333	40.3333	33.3333
chr17	60264793	60264872	80	4	0.25948	0.92234	0.66286	0.0410252	hyper	0.643702	0.915263	0.271561	2.16435	0.00579164	Intergenic	88183	NR_027486	TBC1D3P2	-	TBC1 domain family, member 3 pseudogene 2	pseudo				MED13	TRUE		0	18.3333	4	10.6667	9	8.66667	13.6667	12	11	11.6667	8.33333
chr17	62212655	62212835	181	3	0.184036	0.751207	0.567171	0.0291174	hyper	0.620521	0.815281	0.194761	1.70058	0.0200228	Intergenic	-5243	NM_001433	ERN1	IRE1|IRE1P|IRE1a|hIRE1p	endoplasmic reticulum to nucleus signaling 1	protein-coding				ERN1;ERN1	TRUE		0	16.4444	13.5556	19.5556	12.6667	20.3333	17.2222	13.6667	16.6667	21.2222	12.2222
chr17	62256605	62256687	83	3	0.188967	0.725878	0.53691	0.0337486	hyper	0.408601	0.650708	0.242106	1.37974	0.0487663	intron (NM_018469, intron 5 of 11)	32947	NR_002995	SNORA76	ACA62	small nucleolar RNA, H/ACA box 76	snoRNA	NM_001288733;NM_001288732;NM_018469	55852	TEX2	SNORA76;SNORD104;TEX2;SNORA76;SNORD104;TEX2	TRUE		0	14.8	19.2	15.4	17	17.6	19.2	9.4	16.4	21	14.8
chr17	63234883	63235053	171	3	0.289575	0.897441	0.607867	0.035649	hyper	0.733709	0.92319	0.18948	1.63107	0.0244688	Intergenic	101512	NM_001081955	RGS9	PERRS|RGS9L	regulator of G-protein signaling 9	protein-coding				RGS9	TRUE		0	30.6667	27	21.6667	17.6667	26	24.3333	21.6667	31.3333	20.6667	23.3333
chr17	63594558	63594635	76	4	0.190141	0.899057	0.708916	0.0319985	hyper	0.711605	0.91456	0.202955	2.23945	0.0047087	Intergenic	-36856	NM_004655	AXIN2	AXIL|ODCRCS	axin 2	protein-coding				AXIN2		TRUE	0	28.6667	21.3333	24	20.3333	23.6667	21.6667	15	20.3333	17.6667	18.6667
chr17	65404420	65404639	220	5	-0.200541	0.664897	0.865438	0.0314945	hypo	0.860528	0.631504	-0.229023	-2.13429	0.00627142	intron (NM_012417, intron 1 of 8)	31133	NM_012417	PITPNC1	M-RDGB-beta|MRDGBbeta|RDGB-BETA|RDGBB|RDGBB1	phosphatidylinositol transfer protein, cytoplasmic 1	protein-coding	NM_181671;NM_012417	26207	PITPNC1	PITPNC1	TRUE		0	17.75	14.75	15	15.25	18.5	19.5	7.5	17.5	16.25	15.25
chr17	65411098	65411214	117	3	-0.200216	0.692186	0.892403	0.029013	hypo	0.897675	0.678095	-0.21958	-2.19537	0.00528444	intron (NM_012417, intron 1 of 8)	37759	NM_012417	PITPNC1	M-RDGB-beta|MRDGBbeta|RDGB-BETA|RDGBB|RDGBB1	phosphatidylinositol transfer protein, cytoplasmic 1	protein-coding	NM_181671;NM_012417	26207	PITPNC1	PITPNC1	TRUE		0	16	10	14.3333	10.3333	11.6667	11.6667	9	14.6667	14.3333	10
chr17	66463273	66463595	321	3	0.219578	0.840853	0.621275	0.0305056	hyper	0.621412	0.810823	0.189411	1.89072	0.0117501	Intergenic	-9780	NM_017983	WIPI1	ATG18|ATG18A|WIPI49	WD repeat domain, phosphoinositide interacting 1	protein-coding	NM_001278433	5573	PRKAR1A	PRKAR1A;PRKAR1A		TRUE	0	30	28	25.6667	27.6667	35	33	30.3333	41.3333	30.6667	34.3333
chr17	66611777	66611997	221	6	0.202016	0.613	0.410984	0.0387953	hyper	0.42429	0.610871	0.186581	1.62294	0.0250743	Intergenic	-14792	NM_017565	FAM20A	AIGFS|FP2747	family with sequence similarity 20, member A	protein-coding				PRKAR1A	TRUE		0	21	24.2	19.4	17.2	19.4	15.8	10.6	17	22.4	19
chr17	66684534	66684622	89	3	0.301012	0.810114	0.509102	0.0331269	hyper	0.441109	0.789991	0.348882	2.57223	0.00189171	Intergenic	-87483	NM_017565	FAM20A	AIGFS|FP2747	family with sequence similarity 20, member A	protein-coding				FAM20A	TRUE		0	21.75	20.75	15.5	21.25	21	19	13	20.5	30.25	23.25
chr17	66830970	66831119	148	3	-0.203978	0.703816	0.907794	0.0342411	hypo	0.910322	0.684541	-0.225782	-2.32169	0.003756	Intergenic	120489	NM_007168	ABCA8	-	ATP-binding cassette, sub-family A (ABC1), member 8	protein-coding				ABCA8		TRUE	0	32	24.6667	36.3333	29	42	31.3333	27.3333	30.3333	35.3333	40.6667
chr17	66832947	66832957	11	3	-0.283144	0.54474	0.827884	0.0382633	hypo	0.80065	0.429297	-0.371353	-2.22487	0.00492118	Intergenic	118581	NM_007168	ABCA8	-	ATP-binding cassette, sub-family A (ABC1), member 8	protein-coding				ABCA8	TRUE		0	34.6667	32	34.6667	26	32.3333	26.3333	28.3333	35	31.3333	26
chr17	66833900	66834192	293	3	-0.260946	0.608026	0.868972	0.0377849	hypo	0.833569	0.645383	-0.188186	-1.616	0.0255403	Intergenic	117487	NM_007168	ABCA8	-	ATP-binding cassette, sub-family A (ABC1), member 8	protein-coding				ABCA8	TRUE		0	22	25.6667	27.3333	25.6667	28.3333	30.6667	30	35.3333	30.6667	18.3333
chr17	66872078	66872242	165	3	-0.22562	0.682837	0.908457	0.0332172	hypo	0.899448	0.692006	-0.207443	-1.60743	0.0261892	intron (NM_007168, intron 33 of 37)	79373	NM_007168	ABCA8	-	ATP-binding cassette, sub-family A (ABC1), member 8	protein-coding	NM_001288986;NM_007168;NM_001288985	10351	ABCA8	ABCA8	TRUE		0	12.25	27.25	22	13.75	23.5	18	19.75	17.5	24	13
chr17	66892026	66892222	197	5	-0.276638	0.579201	0.855839	0.0453567	hypo	0.829328	0.572631	-0.256697	-1.7583	0.0169522	intron (NM_007168, intron 19 of 37)	59409	NM_007168	ABCA8	-	ATP-binding cassette, sub-family A (ABC1), member 8	protein-coding	NM_001288986;NM_007168;NM_001288985	10351	ABCA8	ABCA8	TRUE		0	26	24.3333	24	17.6667	25	26.6667	17	29.3333	26.6667	27
chr17	71193533	71193599	67	3	-0.150552	0.74153	0.892082	0.0318535	hypo	0.875856	0.678761	-0.197095	-1.9591	0.00987891	intron (NM_018714, intron 4 of 13)	4393	NM_018714	COG1	CDG2G|LDLB	component of oligomeric golgi complex 1	protein-coding	NM_018714	9382	COG1	C17orf80;FAM104A;C17orf80;FAM104A;C17orf80;FAM104A;C17orf80;FAM104A	TRUE		0	33	24	19	33	41	35	28.6667	29.3333	30	25.6667
chr17	71224016	71224162	147	4	-0.24816	0.509186	0.757346	0.0351464	hypo	0.731424	0.433924	-0.2975	-2.33968	0.00358693	intron (NM_032837, intron 1 of 2)	4444	NM_001098832	FAM104A	-	family with sequence similarity 104, member A	protein-coding	NM_001098832;NM_032837;NM_001289411;NM_001289410	84923	FAM104A	COG1;COG1	TRUE		0	17.6667	18.6667	25	15.6667	22.6667	20.3333	12.3333	14.3333	20	16.6667
chr17	71235320	71235556	237	4	-0.262305	0.584051	0.846356	0.0346224	hypo	0.819618	0.53084	-0.288778	-2.42942	0.00283985	intron (NM_001100621, intron 3 of 4)	6662	NM_001100622	C17orf80	HLC-8|MIG3|SPEP1	chromosome 17 open reading frame 80	protein-coding	NM_017941;NM_001100621;NM_001100622;NM_001288771;NM_001288770;NR_110105	55028	C17orf80	C17orf80;FAM104A	TRUE		0	29.3333	25.6667	24.6667	23	22.6667	24	15	22.3333	28	19
chr17	71239511	71239597	87	4	-0.178776	0.508475	0.687251	0.0328882	hypo	0.719774	0.482535	-0.237239	-2.29451	0.00407585	intron (NM_001100621, intron 4 of 4)	10778	NM_001100622	C17orf80	HLC-8|MIG3|SPEP1	chromosome 17 open reading frame 80	protein-coding	NM_017941;NM_001100621;NM_001100622;NM_001288771;NM_001288770;NR_110105	55028	C17orf80	C17orf80	TRUE		0	21.3333	11.6667	21.3333	19.6667	20.6667	13.3333	11.3333	11	18	20
chr17	73550429	73550648	220	7	0.190149	0.884605	0.694457	0.032196	hyper	0.710597	0.898657	0.18806	2.33992	0.00358693	intron (NM_001031803, intron 2 of 25)	28756	NM_001031803	LLGL2	HGL|LGL2	lethal giant larvae homolog 2 (Drosophila)	protein-coding	NM_001031803;NM_004524;NM_001015002	3993	LLGL2	TSEN54;CASKIN2;LLGL2	TRUE		0	33	23	21.75	27.75	29	28.75	26.5	29	26.5	23.75
chr17	73562420	73562454	35	3	-0.166763	0.74603	0.912793	0.0311713	hypo	0.871072	0.604921	-0.266151	-1.56527	0.0296002	intron (NM_001031803, intron 10 of 25)	-21702	NR_003587	MYO15B	MYO15BP	myosin XVB pseudogene	pseudo	NM_001031803;NM_004524	3993	LLGL2	LLGL2;MYO15B;MYO15B	TRUE		0	22.6667	16	24.3333	17	31.3333	21.3333	21.6667	23.6667	22.6667	21.3333
chr17	73571918	73572051	134	8	-0.170289	0.783038	0.953327	0.030713	hypo	0.955711	0.76253	-0.193181	-1.86548	0.0126	TTS (NM_004524)	-12154	NR_003587	MYO15B	MYO15BP	myosin XVB pseudogene	pseudo				TSEN54;CASKIN2;LLGL2	TRUE		0	27.3333	32.3333	25.6667	22	30.3333	24.3333	20.3333	25.6667	31.3333	34
chr17	74516173	74516237	65	4	0.169438	0.870301	0.700863	0.03203	hyper	0.594875	0.821387	0.226513	1.87408	0.0122778	Intergenic	-7463	NR_033357	PRCD	RP36	progressive rod-cone degeneration	protein-coding				PRCD	TRUE		0	17.25	10	18.25	18.75	22.75	21	20	18.25	25.75	22.5
chr17	74588998	74589232	235	5	0.275351	0.894708	0.619357	0.0397261	hyper	0.652383	0.887652	0.235269	1.68907	0.020722	Intergenic	-6970	NM_006456	ST6GALNAC2	SAITL1|SIAT7|SIAT7B|SIATL1|ST6GalNAII|STHM	ST6 (alpha-N-acetyl-neuraminyl-2,3-beta-galactosyl-1,3)-N-acetylgalactosaminide alpha-2,6-sialyltransferase 2	protein-coding				ST6GALNAC2;SNHG16;SNORD1B;SNORD1C	TRUE		0	24.6667	21	28.3333	30.3333	39	32	23.6667	31	31.6667	20
chr17	74749581	74749863	281	4	0.156023	0.744295	0.588272	0.0293697	hyper	0.571539	0.715341	0.143802	1.89269	0.0117044	intron (NM_001242533, intron 8 of 13)	16138	NM_001242535	MFSD11	ET	major facilitator superfamily domain containing 11	protein-coding	NM_001242535;NM_001242536;NM_001242537;NM_024311;NM_001242534;NM_001242533;NM_001242532	79157	MFSD11	SRSF2;MIR636;MFSD11;SRSF2;MIR636;MFSD11;SRSF2;MIR636;MFSD11;PRPSAP1		TRUE	0	20	18	26	18.6667	25.3333	24.3333	28	16	31	24.3333
chr17	75612435	75612680	246	3	0.203643	0.770579	0.566936	0.032803	hyper	0.60709	0.788235	0.181145	1.5006	0.0353324	Intergenic	69535	NR_040050	LOC100507351	-	uncharacterized LOC100507351	miscRNA				LOC100507351	TRUE		0	23.6667	23.6667	31	26	26.6667	28	17	26.6667	34.3333	32.6667
chr17	76553592	76553749	158	3	-0.183513	0.716523	0.900036	0.0307269	hypo	0.846843	0.623473	-0.223371	-1.62654	0.0248047	intron (NM_173628, intron 14 of 80)	19805	NM_173628	DNAH17	DNAHL1|DNEL2	dynein, axonemal, heavy chain 17	protein-coding	NM_173628	8632	DNAH17	DNAH17	TRUE		0	22.3333	18.6667	28.3333	21.6667	28.3333	27.3333	18	28.3333	18.6667	23.6667
chr17	76872394	76872619	226	3	-0.193082	0.465584	0.658666	0.0326555	hypo	0.68787	0.463628	-0.224242	-2.06348	0.0075554	intron (NM_003255, intron 1 of 4)	26792	NM_001243540	LOC100653515	-	differential display clone 8	protein-coding	NM_003255	7077	TIMP2	USP36;USP36;DNAH17;CYTH1	TRUE		0	23.3333	14.6667	21	18.6667	16.6667	19.6667	11.6667	21.6667	16.6667	22.3333
chr17	76957168	76957290	121	3	0.195712	0.518938	0.323227	0.029881	hyper	0.300058	0.514292	0.214234	1.81444	0.014583	Intergenic	18833	NM_005567	LGALS3BP	90K|BTBD17B|MAC-2-BP|TANGO10B	lectin, galactoside-binding, soluble, 3 binding protein	protein-coding				LGALS3BP		TRUE	0	27	24.6667	28.3333	23.6667	30.6667	36.3333	26.3333	27.6667	23	28.3333
chr17	77267305	77267549	245	7	0.180632	0.847491	0.666859	0.0362235	hyper	0.661789	0.835487	0.173698	1.60499	0.0264039	intron (NM_001082575, intron 3 of 14)	196408	NM_001042573	ENGASE	-	endo-beta-N-acetylglucosaminidase	protein-coding	NM_001082575	146713	RBFOX3	ENGASE	TRUE		0	40.6667	23.6667	39	34.3333	46	37.3333	38	39.6667	32.6667	33.6667
chr17	77301816	77302172	357	11	-0.188562	0.468722	0.657283	0.0329078	hypo	0.705419	0.515812	-0.189607	-1.97963	0.00933745	intron (NM_001082575, intron 3 of 14)	210236	NM_001082575	RBFOX3	FOX-3|FOX3|HRNBP3|NEUN	RNA binding protein, fox-1 homolog (C. elegans) 3	protein-coding	NM_001082575	146713	RBFOX3	RBFOX3;CBX8	TRUE		1	14.75	13.625	17.625	13.625	12.5	18.5	14.875	20.625	19.125	16.625
chr17	78081915	78082004	90	4	0.222379	0.903286	0.680907	0.0281567	hyper	0.591064	0.871333	0.280269	2.29659	0.00404158	intron (NM_001079803, intron 6 of 20)	6605	NM_001079803	GAA	LYAG	glucosidase, alpha; acid	protein-coding	NM_000152;NM_001079804;NM_001079803	2548	GAA	GAA;EIF4A3;EIF4A3	TRUE		0	29.2	32.6	34.4	31.2	40.4	29.4	34.4	28.4	30	30.6
chr17	78119222	78119276	55	3	-0.19656	0.535313	0.731873	0.0305249	hypo	0.754352	0.517775	-0.236577	-1.71176	0.0193671	intron (NM_014740, intron 1 of 11)	1733	NM_014740	EIF4A3	DDX48|NMP265|NUK34|eIF4AIII	eukaryotic translation initiation factor 4A3	protein-coding	NM_014740	9775	EIF4A3	TBC1D16;CCDC40;GAA;CARD14;EIF4A3;SLC26A11;SGSH;CARD14;GAA;CARD14;SLC26A11;SGSH	TRUE		0	26.6667	35.3333	32.3333	30	33	32	20.6667	38.6667	38	26.3333
chr17	79171153	79171280	128	5	0.201717	0.668753	0.467035	0.0412986	hyper	0.596977	0.809981	0.213004	1.54677	0.0311195	intron (NM_014984, intron 13 of 25)	25534	NM_001009811	AZI1	AZ1|Cep131|ZA1	5-azacytidine induced 1	protein-coding	NM_014984;NM_001009811	22994	CEP131	AZI1	TRUE		0	39.5	31.25	27	21.25	32.25	28.75	32.75	37.25	32.75	29.5
chr17	80939919	80940374	456	15	0.191432	0.82662	0.635188	0.0321027	hyper	0.655812	0.831549	0.175736	1.80093	0.0150857	intron (NM_001009905, intron 6 of 12)	69539	NM_001009905	B3GNTL1	B3GNT8	UDP-GlcNAc:betaGal beta-1,3-N-acetylglucosaminyltransferase-like 1	protein-coding	NM_001009905	146712	B3GNTL1	METRNL	TRUE		1	19.5	22.3333	17.6667	19.6667	21.3333	23.3333	15.1667	23.6667	31.6667	23.8333
chr17	80946101	80946306	206	3	0.218319	0.763368	0.545049	0.0269498	hyper	0.621631	0.812615	0.190984	1.74644	0.0176399	intron (NM_001009905, intron 6 of 12)	63482	NM_001009905	B3GNTL1	B3GNT8	UDP-GlcNAc:betaGal beta-1,3-N-acetylglucosaminyltransferase-like 1	protein-coding	NM_001009905	146712	B3GNTL1	B3GNTL1	TRUE		0	23.2	18.6	18.6	22.4	20.6	20.6	13.4	23.6	26.8	21.2
chr17	80958631	80958689	59	4	0.293705	0.808703	0.514998	0.0291572	hyper	0.727346	0.879799	0.152453	1.64993	0.0231688	intron (NM_001009905, intron 6 of 12)	51026	NM_001009905	B3GNTL1	B3GNT8	UDP-GlcNAc:betaGal beta-1,3-N-acetylglucosaminyltransferase-like 1	protein-coding	NM_001009905	146712	B3GNTL1	METRNL	TRUE		0	17.6667	17.3333	17.6667	15.3333	18.3333	18	13	19.6667	15	20
chr17	81004775	81004815	41	4	0.183134	0.905824	0.72269	0.0352217	hyper	0.710956	0.886963	0.176007	1.67864	0.0213365	intron (NM_001009905, intron 3 of 12)	4891	NM_001009905	B3GNTL1	B3GNT8	UDP-GlcNAc:betaGal beta-1,3-N-acetylglucosaminyltransferase-like 1	protein-coding	NM_001009905	146712	B3GNTL1	B3GNTL1;B3GNTL1	TRUE		0	29.3333	26.6667	27.3333	27.6667	34	28	32	27	31.3333	26.6667
chr18	406801	406909	109	4	0.219231	0.904709	0.685479	0.0412839	hyper	0.739505	0.899229	0.159724	1.48572	0.0367421	intron (NM_130386, intron 2 of 9)	93874	NM_130386	COLEC12	CLP1|NSR2|SCARA4|SRCL	collectin sub-family member 12	protein-coding	NM_130386	81035	COLEC12	COLEC12	TRUE		0	37.3333	28.6667	29.6667	30.6667	31	23.6667	30.6667	32	25.6667	36
chr18	900102	900439	338	4	0.264395	0.893392	0.628997	0.0385962	hyper	0.580294	0.907352	0.327058	2.7306	0.001252	Intergenic	-4673	NM_001099733	ADCYAP1	PACAP	adenylate cyclase activating polypeptide 1 (pituitary)	protein-coding				ADCYAP1	TRUE		0	29.25	22	25.25	27.75	29.25	21	21.25	25	26.75	30.75
chr18	901597	901641	45	3	0.192548	0.785775	0.593227	0.0366495	hyper	0.594934	0.773027	0.178093	1.55391	0.0305552	Intergenic	-3325	NM_001099733	ADCYAP1	PACAP	adenylate cyclase activating polypeptide 1 (pituitary)	protein-coding				ADCYAP1	TRUE		0	28.8	25.6	26.2	24.8	31.6	24.6	26.8	29.8	39.6	28.8
chr18	3525963	3526023	61	3	0.171709	0.408046	0.236337	0.0365572	hyper	0.232957	0.392188	0.159231	1.95195	0.0100708	intron (NM_001242765, intron 7 of 8)	-68119	NR_024101	DLGAP1-AS1	HsT914	DLGAP1 antisense RNA 1	miscRNA	NM_004746;NM_001242761;NM_001242765;NM_001242763;NM_001003809;NM_001308390;NM_001242762;NM_001242766;NM_001242764	9229	DLGAP1	DLGAP1-AS1	TRUE		0	35	31.3333	34	32.3333	42.6667	33.6667	31	45	32.3333	38
chr18	4818713	4818838	126	3	-0.236422	0.61266	0.849082	0.0339535	hypo	0.855726	0.644191	-0.211536	-1.62646	0.0248115	Intergenic	-363510	NM_004746	DLGAP1	DAP-1|DAP-1-ALPHA|DAP-1-BETA|GKAP|SAPAP1|hGKAP	discs, large (Drosophila) homolog-associated protein 1	protein-coding				DLGAP1	TRUE		0	37.6667	32.6667	30	23.6667	25.6667	30.6667	26.6667	30.6667	26	23.6667
chr18	5366457	5366626	170	3	-0.170751	0.515251	0.686002	0.0343168	hypo	0.676705	0.518578	-0.158127	-2.28744	0.00417181	Intergenic	-69490	NM_001243704	ZBTB14	ZF5|ZFP-161|ZFP-5|ZFP161|ZNF478	zinc finger and BTB domain containing 14	protein-coding				ZBTB14	TRUE		0	19.6667	20.6667	16.6667	23	29.3333	26	16.3333	26	27	25
chr18	9470341	9470357	17	3	-0.179372	0.749898	0.929269	0.0345493	hypo	0.900408	0.655095	-0.245313	-1.66066	0.0224766	Intergenic	-5181	NM_006788	RALBP1	RIP1|RLIP1|RLIP76	ralA binding protein 1	protein-coding				RALBP1	TRUE		0	17.3333	21	23.6667	19.6667	27.3333	27.6667	21.3333	20.6667	38	23.3333
chr18	9589666	9589853	186	4	-0.166998	0.799921	0.966918	0.0334528	hypo	0.972565	0.824995	-0.14757	-1.70167	0.0199772	intron (NR_052003, intron 3 of 19)	24846	NM_005134	PPP4R1	MEG1|PP4(Rmeg)|PP4R1	protein phosphatase 4, regulatory subunit 1	protein-coding	NM_001042388;NM_005134;NR_052003	9989	PPP4R1	PPP4R1		TRUE	0	25.6	26.2	17.8	15.2	23.6	21.4	20.2	19.2	20.6	26.4
chr18	10080738	10080936	199	3	0.189522	0.858822	0.6693	0.0339191	hyper	0.636291	0.845497	0.209206	1.87469	0.012255	Intergenic	166882	NM_003574	VAPA	VAP-33|VAP-A|VAP33|hVAP-33	VAMP (vesicle-associated membrane protein)-associated protein A, 33kDa	protein-coding				VAPA	TRUE		0	32	32	25	24.6667	31.6667	22.6667	22.3333	33.6667	19.3333	30.3333
chr18	10430707	10430857	151	3	-0.279878	0.565799	0.845677	0.0376644	hypo	0.861426	0.654077	-0.207349	-1.76681	0.0165684	Intergenic	-23843	NM_153000	APCDD1	B7323|DRAPC1|HHS|HTS	adenomatosis polyposis coli down-regulated 1	protein-coding				APCDD1	TRUE		0	27.6667	29	28.6667	22.6667	32.3333	26	27	24	20.3333	30
chr18	13273922	13274033	110	5	0.160867	0.428675	0.267807	0.0318936	hyper	0.247264	0.423324	0.17606	1.58353	0.0281471	intron (NM_181482, intron 1 of 5)	55248	NM_181482	LDLRAD4	C18orf1	low density lipoprotein receptor class A domain containing 4	protein-coding	NM_181482	753	LDLRAD4	LDLRAD4		TRUE	0	26.3333	20.3333	24	18.3333	23	27	19.3333	28.6667	19.3333	22.3333
chr18	13848932	13848980	47	4	0.172257	0.753157	0.5809	0.0340351	hyper	0.494964	0.687369	0.192405	1.71915	0.018981	Intergenic	23412	NM_005913	MC5R	MC2	melanocortin 5 receptor	protein-coding				MC5R		TRUE	0	13.3333	13.6667	17.6667	15	24	14.3333	14.3333	24.6667	19.6667	17.3333
chr18	13928085	13928639	555	12	-0.171542	0.756808	0.92835	0.0292816	hypo	0.92835	0.741954	-0.186396	-2.27318	0.00433859	Intergenic	-12827	NM_000529	MC2R	ACTHR	melanocortin 2 receptor (adrenocorticotropic hormone)	protein-coding				MC2R	TRUE		0	37	26.3333	29.3333	23.6667	32	24.6667	25	26.3333	25	22.3333
chr18	20075295	20075514	220	3	0.216412	0.562935	0.346524	0.0338422	hyper	0.296069	0.558715	0.262646	1.64337	0.0235504	Intergenic	-77527	NM_172241	CTAGE1	CT21.1|CT21.2|CTAGE|CTAGE-1|CTAGE-2	cutaneous T-cell lymphoma-associated antigen 1	protein-coding				CTAGE1	TRUE		0	19	16.6667	10.3333	19.3333	12	20.3333	10	17.6667	17	12.6667
chr18	20079093	20079321	229	4	0.165037	0.69581	0.530773	0.0341085	hyper	0.470792	0.664921	0.194129	1.46616	0.0386932	Intergenic	-81329	NM_172241	CTAGE1	CT21.1|CT21.2|CTAGE|CTAGE-1|CTAGE-2	cutaneous T-cell lymphoma-associated antigen 1	protein-coding				CTAGE1	TRUE		0	28	26.5	25.5	20.75	39.75	22	23.25	32	32.5	28.75
chr18	20091577	20092071	493	4	0.259968	0.433778	0.17381	0.0333238	hyper	0.211689	0.44013	0.228441	1.71742	0.0190953	Intergenic	-93945	NM_172241	CTAGE1	CT21.1|CT21.2|CTAGE|CTAGE-1|CTAGE-2	cutaneous T-cell lymphoma-associated antigen 1	protein-coding				CTAGE1		TRUE	0	21.3333	21	29.3333	19.3333	33.6667	26	16.6667	23.6667	26.3333	19.3333
chr18	20326916	20327220	305	3	-0.244823	0.579593	0.824415	0.0337028	hypo	0.847055	0.661508	-0.185547	-1.88024	0.0120928	Intergenic	-186227	NM_002894	RBBP8	COM1|CTIP|JWDS|RIM|SAE2|SCKL2	retinoblastoma binding protein 8	protein-coding	NR_110782	101927571	LOC101927571	RBBP8	TRUE		0	27.6667	36.6667	32.3333	29.6667	35.3333	36.6667	24	31	24.6667	33.6667
chr18	20487504	20487888	383	3	0.243656	0.875428	0.631772	0.0312808	hyper	0.679109	0.873812	0.194703	1.8949	0.0116518	Intergenic	-25600	NM_002894	RBBP8	COM1|CTIP|JWDS|RIM|SAE2|SCKL2	retinoblastoma binding protein 8	protein-coding				RBBP8		TRUE	0	33.6	33.6	30.8	26.4	36.6	29.8	28.4	31.6	30.4	33.8
chr18	20495709	20496135	427	4	0.157726	0.913019	0.755293	0.0312251	hyper	0.758825	0.9041	0.145275	1.56963	0.0292301	Intergenic	-17373	NM_002894	RBBP8	COM1|CTIP|JWDS|RIM|SAE2|SCKL2	retinoblastoma binding protein 8	protein-coding				MIR4741;RBBP8	TRUE		0	34.3333	20.6667	29	26.6667	41.3333	35.6667	34.3333	37.6667	27.3333	36.3333
chr18	20505310	20505595	286	3	0.217965	0.889642	0.671677	0.0314472	hyper	0.703526	0.894348	0.190822	1.98722	0.00918209	Intergenic	-7842	NM_002894	RBBP8	COM1|CTIP|JWDS|RIM|SAE2|SCKL2	retinoblastoma binding protein 8	protein-coding				MIR4741;RBBP8;MIR4741;RBBP8	TRUE		0	33.5	31.25	28.5	29.25	32.25	34	29	34.5	35.75	38.75
chr18	20526773	20526978	206	3	0.257201	0.889722	0.632521	0.0317516	hyper	0.687351	0.897438	0.210087	2.20165	0.00521819	intron (NM_002894, intron 3 of 18)	13037	NM_203291	RBBP8	COM1|CTIP|JWDS|RIM|SAE2|SCKL2	retinoblastoma binding protein 8	protein-coding	NM_203291;NM_002894;NM_203292	5932	RBBP8	MIR4741;RBBP8;MIR4741;RBBP8	TRUE		0	26.25	27	33.25	23.75	31	27	23.25	35	20.5	28.25
chr18	20577201	20577647	447	3	-0.226181	0.7565	0.982681	0.0283961	hypo	0.988865	0.816227	-0.172638	-1.78573	0.0157642	intron (NM_002894, intron 13 of 18)	63585	NM_203291	RBBP8	COM1|CTIP|JWDS|RIM|SAE2|SCKL2	retinoblastoma binding protein 8	protein-coding	NM_203291;NM_002894;NM_203292	5932	RBBP8	RBBP8	TRUE		0	35.3333	22.6667	25.6667	23	35.6667	20.3333	24.6667	34.3333	36.3333	30.6667
chr18	20611748	20611772	25	3	-0.165632	0.723547	0.889179	0.0288224	hypo	0.94048	0.728475	-0.212005	-1.69543	0.0203358	Intergenic	97921	NM_203291	RBBP8	COM1|CTIP|JWDS|RIM|SAE2|SCKL2	retinoblastoma binding protein 8	protein-coding				RBBP8	TRUE		0	29	30	32.6667	28.6667	41	31	34	35.6667	32.6667	28.6667
chr18	24579855	24580138	284	3	-0.254501	0.478187	0.732688	0.0343613	hypo	0.688313	0.478519	-0.209794	-1.40117	0.0460544	intron (NM_031422, intron 4 of 5)	-134281	NM_001650	AQP4	HMIWC2|MIWC	aquaporin 4	protein-coding	NM_031422;NM_001256316	83539	CHST9	AQP4	TRUE		0	17.3333	24	26	22.6667	21.3333	18	21	30.3333	28.6667	25
chr18	25239394	25239553	160	3	0.185829	0.879417	0.693587	0.0329861	hyper	0.717588	0.898008	0.18042	1.99557	0.00898332	Intergenic	-474172	NM_031422	CHST9	GALNAC4ST-2	carbohydrate (N-acetylgalactosamine 4-0) sulfotransferase 9	protein-coding				CHST9	TRUE		0	15.3333	23.6667	16.3333	15	24	26	12	19.6667	20.3333	17
chr18	27568094	27568212	119	3	-0.255913	0.541142	0.797055	0.0369302	hypo	0.82804	0.629552	-0.198488	-1.97054	0.00957505	Intergenic	-310723	NR_031684	MIR302F	MIRN302F|hsa-mir-302f	microRNA 302f	miscRNA				MIR302F	TRUE		0	19	27.6667	26	26.3333	30.3333	27	23.6667	24.3333	27.3333	33.3333
chr18	27704881	27705060	178	3	-0.275166	0.547767	0.822932	0.0362648	hypo	0.746212	0.437172	-0.30904	-2.04602	0.00789582	Intergenic	-173906	NR_031684	MIR302F	MIRN302F|hsa-mir-302f	microRNA 302f	miscRNA				MIR302F		TRUE	0	27	24.6667	26.6667	21.3333	25.3333	21.6667	20.3333	30	23	30.6667
chr18	27787261	27787455	195	3	-0.197473	0.487535	0.685008	0.0404661	hypo	0.640746	0.427515	-0.213231	-1.39715	0.0465182	Intergenic	-91518	NR_031684	MIR302F	MIRN302F|hsa-mir-302f	microRNA 302f	miscRNA				MIR302F	TRUE		0	34.6667	23.6667	29	29.3333	38	32.3333	27	32.3333	30.6667	36.6667
chr18	31400592	31400656	65	7	0.234427	0.424845	0.190417	0.0499265	hyper	0.110482	0.373333	0.262851	2.19276	0.00534156	Intergenic	227952	NM_001198549	NOL4	CT125|NOLP	nucleolar protein 4	protein-coding				NOL4	TRUE		0	19	19.6667	24.3333	17.6667	17.6667	21.6667	13.6667	24.6667	17.6667	20
chr18	32926607	32926955	349	3	-0.185712	0.402876	0.588588	0.0322693	hypo	0.579883	0.413587	-0.166296	-1.44912	0.0406648	Intergenic	-2355	NM_006965	ZNF24	KOX17|RSG-A|ZNF191|ZSCAN3|Zfp191	zinc finger protein 24	protein-coding				ZNF396	TRUE		0	35.3333	21.6667	26.6667	20	30	15.3333	28.3333	27.3333	29.3333	31.6667
chr18	33962309	33962377	67	4	-0.189928	0.495412	0.68534	0.03537	hypo	0.645328	0.430787	-0.214541	-1.7535	0.0172538	intron (NM_025135, intron 3 of 24)	84640	NM_025135	FHOD3	FHOS2|Formactin2	formin homology 2 domain containing 3	protein-coding	NM_001281740;NM_001281739;NM_025135	80206	FHOD3	FHOD3		TRUE	0	30.3333	35.6667	31	25.6667	35	28.3333	24	26.6667	31	34
chr18	34061527	34061570	42	3	-0.187849	0.400036	0.587885	0.0347316	hypo	0.571043	0.385478	-0.185565	-1.52704	0.0327873	intron (NM_025135, intron 3 of 24)	183846	NM_025135	FHOD3	FHOS2|Formactin2	formin homology 2 domain containing 3	protein-coding	NM_001281740;NM_001281739;NM_025135	80206	FHOD3	FHOD3		TRUE	0	28.75	34	34.25	27.75	33.25	27.25	29.25	34.75	36.5	35.5
chr18	34167707	34167841	135	3	-0.156104	0.732693	0.888797	0.0319908	hypo	0.932936	0.751974	-0.180961	-1.46968	0.0383596	intron (NM_025135, intron 6 of 24)	-241306	NM_020776	KIAA1328	-	KIAA1328	protein-coding	NM_001281740;NM_001281739;NM_025135	80206	FHOD3	KIAA1328	TRUE		0	27.6667	25.3333	25.3333	23.6667	34.6667	30.6667	26.3333	24.3333	26	32
chr18	39011155	39011241	87	3	-0.163106	0.752117	0.915223	0.0316296	hypo	0.929113	0.758551	-0.170563	-1.70825	0.0195431	Intergenic	89363	NR_002838	KC6	-	keratoconus gene 6	miscRNA				KC6	TRUE		0	22.5	18	19.5	13.5	20.25	25.25	17	22.75	19.75	15
chr18	41756789	41757084	296	3	0.220034	0.786155	0.566121	0.0316766	hyper	0.560874	0.778409	0.217535	1.82841	0.0139845	Intergenic	-503201	NM_001130110	SETBP1	SEB	SET binding protein 1	protein-coding				SETBP1	TRUE		0	18.3333	17.6667	20.3333	16	20.3333	21.6667	13.3333	25.3333	21.6667	22.3333
chr18	41783285	41783691	405	3	0.249277	0.796103	0.546826	0.0324649	hyper	0.587212	0.798025	0.210814	2.02353	0.00835732	Intergenic	-476651	NM_001130110	SETBP1	SEB	SET binding protein 1	protein-coding				SETBP1		TRUE	0	29.6667	23.3333	19	20.3333	29.3333	30.6667	15	31.6667	25	21.3333
chr18	44498409	44498438	30	3	0.147604	0.548501	0.400897	0.0317124	hyper	0.303909	0.501018	0.197109	1.89785	0.0115673	promoter-TSS (NM_004671)	-929	NM_004671	PIAS2	ARIP3|DIP|MIZ|MIZ1|PIASX|PIASX-ALPHA|PIASX-BETA|SIZ2|ZMIZ4	protein inhibitor of activated STAT, 2	protein-coding				PIAS2	TRUE		0	24.8	27.8	33.4	26.6	30.2	25.6	31.2	37	32	26.2
chr18	45300149	45300258	108	4	0.188504	0.672909	0.484404	0.0341811	hyper	0.452597	0.666741	0.214143	1.90601	0.0113183	Intergenic	156767	NM_005901	SMAD2	JV18|JV18-1|MADH2|MADR2|hMAD-2|hSMAD2	SMAD family member 2	protein-coding				SMAD2		TRUE	0	25.3333	29	32	32	41.6667	29	27	26.3333	37.3333	30
chr18	45847239	45847497	259	3	0.191848	0.819186	0.627337	0.0348634	hyper	0.754716	0.89026	0.135545	1.60923	0.0260567	Intergenic	-183688	NM_001039360	ZBTB7C	APM-1|APM1|ZBTB36|ZNF857C	zinc finger and BTB domain containing 7C	protein-coding				ZBTB7C	TRUE		0	33.3333	23.3333	27.6667	20.6667	38	19.6667	26.6667	27.3333	25.6667	33.3333
chr18	45877051	45877372	322	3	0.215746	0.580994	0.365248	0.0401627	hyper	0.415473	0.599323	0.18385	2.44725	0.00268449	Intergenic	-188215	NM_014772	CTIF	Gm672|KIAA0427	CBP80/20-dependent translation initiation factor	protein-coding				CTIF	TRUE		0	30.3333	28.3333	32.3333	37	39.6667	38	27.6667	37	34.3333	36.6667
chr18	45881684	45881842	159	6	0.246123	0.870227	0.624104	0.0348262	hyper	0.582093	0.877631	0.295538	3.73209	0.00017592	Intergenic	-183664	NM_014772	CTIF	Gm672|KIAA0427	CBP80/20-dependent translation initiation factor	protein-coding				CTIF	TRUE		0	16.3333	16	15	20.6667	16.3333	20	13.6667	21.6667	19.6667	16.6667
chr18	46381909	46382153	245	9	-0.185628	0.659712	0.84534	0.03338	hypo	0.853649	0.697231	-0.156418	-1.6079	0.0261549	intron (NM_014772, intron 10 of 11)	87146	NM_001190823	SMAD7	CRCS3|MADH7|MADH8	SMAD family member 7	protein-coding	NM_014772;NM_001142397	9811	CTIF	SMAD7	TRUE		0	14.6	8.2	11	14.4	17.8	10.8	13	17.2	20.2	11.2
chr18	50210879	50211176	298	3	-0.295653	0.522947	0.818599	0.0458286	hypo	0.803178	0.487888	-0.31529	-1.80522	0.0149029	intron (NM_005215, intron 1 of 28)	344486	NM_005215	DCC	CRC18|CRCR1|IGDCC1	deleted in colorectal carcinoma	protein-coding	NM_005215	1630	DCC	DCC	TRUE		0	23.25	25.5	30	21	21.25	21	17.75	25.5	20.5	21.75
chr18	50366941	50367077	137	3	0.204557	0.808818	0.604261	0.0403929	hyper	0.645379	0.833987	0.188608	1.89528	0.011645	intron (NM_005215, intron 2 of 28)	500467	NM_005215	DCC	CRC18|CRCR1|IGDCC1	deleted in colorectal carcinoma	protein-coding	NM_005215	1630	DCC	DCC	TRUE		0	19	18.3333	23.3333	10	16.3333	19.6667	14.6667	23	21.3333	20.3333
chr18	50443549	50444005	457	4	-0.227222	0.600889	0.828111	0.0373714	hypo	0.751353	0.550665	-0.200688	-1.55504	0.0304364	intron (NM_005215, intron 3 of 28)	577235	NM_005215	DCC	CRC18|CRCR1|IGDCC1	deleted in colorectal carcinoma	protein-coding	NM_005215	1630	DCC	DCC	TRUE		0	20.3333	21	17.3333	21.6667	19.6667	25.3333	20.3333	22.3333	26	35.6667
chr18	52690952	52691052	101	3	0.187556	0.92901	0.741454	0.0370581	hyper	0.771384	0.937761	0.166377	1.84169	0.013395	Intergenic	-64263	NM_025214	CCDC68	SE57-1	coiled-coil domain containing 68	protein-coding				CCDC68	TRUE		0	13.25	15.25	11	19	23.75	19.75	11.25	17.25	21.75	20
chr18	55818095	55818158	64	3	0.248897	0.854398	0.605501	0.0364795	hyper	0.710916	0.870467	0.159552	1.45468	0.0400571	intron (NM_001144971, intron 1 of 30)	1562	NM_001144965	NEDD4L	NEDD4-2|NEDD4.2|RSP5|hNEDD4-2	neural precursor cell expressed, developmentally down-regulated 4-like, E3 ubiquitin protein ligase	protein-coding	NM_001144967;NM_001144968;NM_001144969;NM_015277;NM_001144965;NM_001144964;NM_001144971;NM_001243960	23327	NEDD4L	NEDD4L	TRUE		0	26.6667	20.3333	25.6667	18.3333	22.3333	22.3333	19.6667	27	22.6667	21.3333
chr18	55832895	55833066	172	3	0.265276	0.796279	0.531003	0.0385691	hyper	0.665268	0.818061	0.152794	1.53007	0.0325177	intron (NM_001144971, intron 1 of 30)	16416	NM_001144965	NEDD4L	NEDD4-2|NEDD4.2|RSP5|hNEDD4-2	neural precursor cell expressed, developmentally down-regulated 4-like, E3 ubiquitin protein ligase	protein-coding	NM_001144967;NM_001144968;NM_001144969;NM_015277;NM_001144965;NM_001144964;NM_001144971;NM_001243960	23327	NEDD4L	NEDD4L	TRUE		0	28.3333	16.3333	26.6667	26.6667	28	22	25.6667	20	19.6667	34.3333
chr18	56877915	56878360	446	7	-0.22163	0.682343	0.903973	0.0331626	hypo	0.900886	0.674381	-0.226505	-1.5154	0.0339411	Intergenic	-9262	NM_001012513	GRP	BN|GRP-10|preproGRP|proGRP	gastrin-releasing peptide	protein-coding				GRP	TRUE		0	18.2	14.6	20.6	19.4	20.8	22.8	16.4	18.2	28.4	23.2
chr18	57842407	57842697	291	3	-0.312867	0.359149	0.672016	0.0403081	hypo	0.645604	0.335988	-0.309615	-1.60503	0.0264039	Intergenic	197449	NM_005912	MC4R	-	melanocortin 4 receptor	protein-coding				MC4R	TRUE		0	30.6667	20	23	19.6667	26	22	21.6667	31.3333	30	25
chr18	58325053	58325437	385	4	0.273358	0.811551	0.538193	0.0353843	hyper	0.510541	0.805849	0.295307	2.00093	0.00884853	Intergenic	-285244	NM_005912	MC4R	-	melanocortin 4 receptor	protein-coding				MC4R	TRUE		0	25.3333	22	33.6667	19.3333	31.6667	26.6667	16.6667	31	26.3333	27
chr18	58326333	58326806	474	3	0.199038	0.80838	0.609342	0.0348493	hyper	0.636616	0.828178	0.191562	1.60731	0.0262052	Intergenic	-286569	NM_005912	MC4R	-	melanocortin 4 receptor	protein-coding				MC4R	TRUE		0	20	16.3333	15.3333	17.3333	20.3333	17.6667	20.3333	19.3333	16	23.6667
chr18	58380383	58380459	77	3	0.305982	0.839694	0.533712	0.035833	hyper	0.598637	0.854194	0.255557	2.02453	0.00834133	Intergenic	-340420	NM_005912	MC4R	-	melanocortin 4 receptor	protein-coding				MC4R	TRUE		0	16	21	14.6667	17.3333	21.3333	17.3333	19	20.3333	18.3333	20.6667
chr18	58436749	58437010	262	3	0.333463	0.779744	0.446281	0.0355259	hyper	0.363431	0.757001	0.39357	2.03632	0.00810829	Intergenic	-396879	NM_005912	MC4R	-	melanocortin 4 receptor	protein-coding				MC4R	TRUE		0	18	23.3333	24.3333	21.6667	25.6667	25.3333	14	20.3333	19.3333	26
chr18	58445637	58445734	98	3	0.178045	0.815491	0.637447	0.0364197	hyper	0.627613	0.808583	0.180971	1.44423	0.041188	Intergenic	-405685	NM_005912	MC4R	-	melanocortin 4 receptor	protein-coding				MC4R	TRUE		0	18.2	16.8	17.4	17.4	19.6	15.2	16	22.8	24.2	18.6
chr18	58487966	58488088	123	3	0.240018	0.846459	0.606441	0.0383233	hyper	0.674106	0.845984	0.171878	1.45869	0.0395591	Intergenic	-448026	NM_005912	MC4R	-	melanocortin 4 receptor	protein-coding				MC4R	TRUE		0	25.8	23.2	21.8	24.2	26.8	26.4	18.2	22.2	24.6	23
chr18	58492563	58492624	62	3	0.195832	0.863166	0.667334	0.0383619	hyper	0.641151	0.862462	0.221311	1.86146	0.0127165	Intergenic	-452593	NM_005912	MC4R	-	melanocortin 4 receptor	protein-coding				MC4R	TRUE		0	28.6667	23.3333	30.3333	25.3333	34.6667	21	29	22.6667	31.6667	29.3333
chr18	59338085	59338171	87	3	-0.196645	0.645953	0.842598	0.0375823	hypo	0.84525	0.634652	-0.210598	-1.4428	0.0413388	Intergenic	180353	NM_031891	CDH20	CDH7L3|Cdh7	cadherin 20, type 2	protein-coding				CDH20	TRUE		0	29.25	25.25	21.75	26	32	29.5	24	26.5	28	24.75
chr18	60978953	60979109	155	4	-0.183353	0.514523	0.697876	0.0351789	hypo	0.718888	0.551056	-0.167831	-1.90905	0.0112177	intron (NM_000633, intron 2 of 2)	7583	NM_000633	BCL2	Bcl-2|PPP1R50	B-cell CLL/lymphoma 2	protein-coding	NM_000633	596	BCL2	BCL2		TRUE	0	21.8333	16	24.5	14	20	18.8333	13	19.8333	20	18.5
chr18	61006102	61006353	252	3	0.27683	0.91761	0.640779	0.0411164	hyper	0.719451	0.92775	0.208299	1.65688	0.022721	intron (NM_002035, intron 7 of 9)	-19615	NM_000657	BCL2	Bcl-2|PPP1R50	B-cell CLL/lymphoma 2	protein-coding	NM_002035	2531	KDSR	KDSR	TRUE		0	31.6667	18	22.3333	22.6667	34	25	21.6667	18.6667	21.3333	27
chr18	61056787	61057089	303	3	-0.333804	0.561499	0.895302	0.036045	hypo	0.917709	0.718502	-0.199207	-1.89254	0.0117066	3' UTR (NM_004869, exon 11 of 11)	-22432	NM_002035	KDSR	DHSR|FVT1|SDR35C1	3-ketodihydrosphingosine reductase	protein-coding	NM_004869	9525	VPS4B	KDSR;VPS4B	TRUE		1	33.3333	41.3333	37.3333	25.6667	36.6667	32.3333	31.6667	31.3333	29.3333	35
chr18	62367890	62367981	92	3	-0.226459	0.692024	0.918483	0.0389393	hypo	0.934591	0.767435	-0.167156	-1.62916	0.0246219	Intergenic	-440646	NR_033983	LOC400654	-	uncharacterized LOC400654	miscRNA				LOC400654	TRUE		0	21.25	20	24	11	14.25	19	13.75	12	17.25	17.75
chr18	62398996	62399325	330	4	-0.290851	0.621631	0.912482	0.0330563	hypo	0.927486	0.642797	-0.284689	-2.35664	0.00345671	Intergenic	-471871	NR_033983	LOC400654	-	uncharacterized LOC400654	miscRNA				LOC400654	TRUE		0	13.75	11.25	15	14	21.75	17.5	9	18	17.5	16.75
chr18	62415556	62415776	221	3	-0.235161	0.71668	0.951841	0.035491	hypo	0.958106	0.743685	-0.214421	-1.96824	0.00963217	Intergenic	-488376	NR_033983	LOC400654	-	uncharacterized LOC400654	miscRNA				LOC400654	TRUE		0	16.625	19.75	21	16.5	19.25	15.625	16.5	16.625	24.875	12.375
chr18	62664367	62664504	136	3	0.160956	0.826064	0.665108	0.0319623	hyper	0.626141	0.805868	0.179728	1.77432	0.0162965	Intergenic	-737145	NR_033983	LOC400654	-	uncharacterized LOC400654	miscRNA				LOC400654		TRUE	0	24.6667	21	24.6667	26.6667	22.6667	24	13.6667	22.3333	21.3333	15.6667
chr18	64902303	64902350	48	4	-0.188334	0.739363	0.927697	0.0360364	hypo	0.940185	0.737472	-0.202713	-1.46132	0.0392666	Intergenic	153506	NR_049809	MIR5011	-	microRNA 5011	miscRNA				MIR5011	TRUE		0	22.6667	19.6667	16.6667	14.3333	23	14.6667	16.3333	23	22.3333	33
chr18	70952510	70952585	74	3	0.206648	0.531754	0.325107	0.0410598	hyper	0.330702	0.513859	0.183158	1.4872	0.0366141	Intergenic	-20814	NR_034133	LOC400655	-	uncharacterized LOC400655	miscRNA				LOC400655		TRUE	0	19.3333	23	17.6667	20	37.6667	24.6667	18	24.6667	31	18
chr18	72100255	72100438	184	3	0.186886	0.901925	0.715039	0.0346143	hyper	0.689185	0.878052	0.188867	1.62551	0.0248801	Intergenic	24156	NM_001044369	FAM69C	C18orf51	family with sequence similarity 69, member C	protein-coding				FAM69C	TRUE		0	17.3333	17.3333	23	19.6667	23	22	17.6667	19.3333	28.6667	21.3333
chr18	74350531	74350584	54	3	0.183292	0.801313	0.618021	0.0339665	hyper	0.752601	0.912942	0.16034	1.89195	0.0117295	Intergenic	109946	NR_015417	LOC284276	-	uncharacterized LOC284276	miscRNA	NR_110784	101927651	LOC101927651	LOC284276	TRUE		0	9.25	9	6.5	12.75	19.5	1.25	6.5	23.25	8	4.25
chr18	74934567	74934673	107	3	0.158952	0.847145	0.688193	0.034904	hyper	0.673109	0.85147	0.178361	1.69268	0.0204935	Intergenic	-27388	NM_001480	GALR1	GALNR|GALNR1	galanin receptor 1	protein-coding				GALR1	TRUE		0	12	9.55556	11.1111	6.44444	13.5556	15	3	12.8889	11.1111	9.33333
chr18	75085498	75085546	49	3	0.246746	0.908829	0.662083	0.0368563	hyper	0.595527	0.874039	0.278512	1.77158	0.0163902	Intergenic	123514	NM_001480	GALR1	GALNR|GALNR1	galanin receptor 1	protein-coding				GALR1	TRUE		0	15.3333	18.3333	12	8	12	14.6667	5.33333	13.3333	18.6667	12.6667
chr18	75376374	75376676	303	3	-0.18935	0.512528	0.701879	0.037627	hypo	0.702739	0.48143	-0.221309	-1.56388	0.0297007	Intergenic	414517	NM_001480	GALR1	GALNR|GALNR1	galanin receptor 1	protein-coding				GALR1	TRUE		0	17.3333	13.3333	20	18.3333	19.6667	15.3333	15	19	31	18
chr18	75612613	75612640	26	4	0.25718	0.601781	0.344601	0.0335395	hyper	0.392749	0.671046	0.278297	2.21258	0.00511538	Intergenic	650618	NM_001480	GALR1	GALNR|GALNR1	galanin receptor 1	protein-coding				GALR1		TRUE	0	13.6	17.6	12.6	10	20.2	12	12.2	8.2	16.6	13.6
chr18	76069486	76069586	99	7	0.145518	0.757493	0.611975	0.0312583	hyper	0.56343	0.756778	0.193348	1.64122	0.0236966	Intergenic	-670740	NM_171999	SALL3	ZNF796	sal-like 3 (Drosophila)	protein-coding				SALL3		TRUE	0	12.2	13	13.6	12.8	20.6	12.8	15.2	23.6	19.8	17.8
chr19	1948377	1948681	305	14	0.180981	0.720614	0.539634	0.0297488	hyper	0.526911	0.711154	0.184243	2.00342	0.00877542	intron (NM_001319, intron 1 of 11)	6019	NR_033400	CSNK1G2-AS1	C19orf34	CSNK1G2 antisense RNA 1	miscRNA	NM_001319	1455	CSNK1G2	MKNK2;CSNK1G2-AS1;ATP8B3;IZUMO4;DOT1L	TRUE		0	11.6667	14.3333	17.3333	15.3333	24	15.3333	11.3333	23.6667	25	15.3333
chr19	2010627	2010795	167	8	-0.139032	0.64393	0.782962	0.026269	hypo	0.740245	0.558513	-0.181732	-2.11846	0.0065273	intron (NM_017797, intron 1 of 8)	4992	NM_017797	BTBD2	-	BTB (POZ) domain containing 2	protein-coding	NM_017797	55643	BTBD2	MKNK2;BTBD2		TRUE	0	30.3333	24.6667	31	24.3333	36	31.6667	20.6667	27	31.3333	23
chr19	3110464	3110689	226	8	0.233289	0.86003	0.626741	0.042327	hyper	0.613304	0.833413	0.220109	1.41065	0.0449737	intron (NM_002067, intron 2 of 6)	16169	NM_002067	GNA11	GNA-11	guanine nucleotide binding protein (G protein), alpha 11 (Gq class)	protein-coding	NM_002067	2767	GNA11	NCLN;GNA11	TRUE		0	29	41	30.3333	23	33.3333	29	27.6667	31.3333	31	33
chr19	3118431	3118513	83	4	-0.125512	0.77275	0.898263	0.0248942	hypo	0.925511	0.728752	-0.196759	-2.15493	0.00592643	intron (NM_002067, intron 4 of 6)	-17719	NM_002068	GNA15	GNA16	guanine nucleotide binding protein (G protein), alpha 15 (Gq class)	protein-coding	NM_002067	2767	GNA11	GNA15	TRUE		0	22.6667	21.6667	21.3333	24	31.6667	19.6667	18.3333	31.3333	24.3333	22
chr19	3593224	3593283	58	5	-0.156224	0.454445	0.610669	0.0318578	hypo	0.60332	0.440914	-0.162406	-1.5645	0.0296436	3' UTR (NM_133261, exon 6 of 6)	7684	NM_133261	GIPC3	C19orf64|DFNB15|DFNB72|DFNB95	GIPC PDZ domain containing family, member 3	protein-coding	NM_133261	126326	GIPC3	GIPC3;CACTIN-AS1;TBXA2R;HMG20B;CACTIN-AS1;TBXA2R		TRUE	0	27.3333	26.6667	27.3333	26.6667	33	25.6667	29.6667	33.3333	31.3333	28.3333
chr19	3810410	3810483	74	6	0.168872	0.499515	0.330643	0.0333334	hyper	0.233333	0.398875	0.165542	1.52507	0.0329678	intron (NM_015174, intron 16 of 18)	-8637	NM_002378	MATK	CHK|CTK|HHYLTK|HYL|HYLTK|Lsk	megakaryocyte-associated tyrosine kinase	protein-coding	NR_031672;NM_015174	23217;100302233	MIR1268A;ZFR2	MATK	TRUE		0	31.3333	24.6667	32	32.3333	35.6667	37.6667	27.6667	37	28.6667	32
chr19	5632381	5632503	121	4	0.162138	0.510094	0.347956	0.0295944	hyper	0.292892	0.46795	0.175057	1.7801	0.0160452	intron (NR_037699, intron 2 of 18)	9395	NM_001201338	SAFB	HAP|HET|SAF-B1|SAFB1	scaffold attachment factor B	protein-coding	NM_002967;NM_001201340;NM_001201339;NM_001201338;NR_037699	6294	SAFB	HSD11B1L		TRUE	0	27	34.5	29	26.75	28.25	28.5	25.5	27	29.75	31.25
chr19	6314428	6314442	15	3	-0.140497	0.7662	0.906697	0.0281271	hypo	0.945109	0.778679	-0.16643	-1.60833	0.0261389	intron (NM_133492, intron 1 of 5)	19205	NM_133492	ACER1	ALKCDase1|ASAH3	alkaline ceramidase 1	protein-coding	NM_133492	125981	ACER1	ACER1	TRUE		0	31.4	26	23.4	23.6	32.6	26.4	26.8	33.6	27.2	22.4
chr19	6768762	6768838	77	4	0.136943	0.908739	0.771796	0.0288257	hyper	0.792339	0.939542	0.147203	1.82304	0.0142152	Intergenic	-1277	NM_005490	SH2D3A	NSP1	SH2 domain containing 3A	protein-coding				GPR108;TRIP10;VAV1;GPR108;TRIP10;VAV1;C3;GPR108;GPR108;TRIP10	TRUE		0	33	27.6667	28.3333	28.3333	33.6667	32.3333	30	21.6667	34.6667	34
chr19	6772105	6772144	40	3	0.183271	0.624123	0.440851	0.0278732	hyper	0.441444	0.628537	0.187093	1.70668	0.0196504	promoter-TSS (NM_005428)	-554	NM_001258207	VAV1	VAV	vav 1 guanine nucleotide exchange factor	protein-coding				SH2D3A;SH2D3A	TRUE		0	38	28.6667	26.6667	31	29.6667	34	27	32.6667	23	42
chr19	6866936	6867057	120	3	0.160338	0.571835	0.411497	0.0312974	hyper	0.449789	0.606954	0.157165	1.4349	0.042223	Intergenic	-20564	NM_001256254	EMR1	TM7LN3	egf-like module containing, mucin-like, hormone receptor-like 1	protein-coding				EMR1		TRUE	0	13	16.3333	16.6667	14	19.3333	20.3333	16	13	19.3333	14
chr19	7883393	7883830	438	3	0.199327	0.720697	0.521371	0.0308648	hyper	0.623898	0.828536	0.204638	1.63955	0.0237857	Intergenic	-11549	NM_145245	EVI5L	-	ecotropic viral integration site 5-like	protein-coding				EVI5L	TRUE		0	32.6667	17	24.3333	25.6667	31.3333	23.3333	22	36	22.3333	28.3333
chr19	10501394	10501487	92	3	-0.173631	0.463202	0.636833	0.0271399	hypo	0.507378	0.313928	-0.19345	-2.3558	0.00345671	TTS (NM_007065)	-10192	NM_003331	TYK2	JTK1	tyrosine kinase 2	protein-coding				ICAM1;MRPL4;ICAM1;ICAM5;RAVER1;TYK2;MIR1181;CDC37;MRPL4;ICAM1;ICAM4;ICAM5;ICAM1;ICAM1;ICAM1;ICAM5;EMP3		TRUE	0	26	17	28	16.75	29	32	24.75	24	28	23.25
chr19	12998402	12998436	33	4	0.145229	0.835667	0.690437	0.0294103	hyper	0.694081	0.85287	0.158788	1.37329	0.0497053	promoter-TSS (NM_006563)	-401	NM_006563	KLF1	EKLF|HBFQTL6|INLU	Kruppel-like factor 1 (erythroid)	protein-coding				JUNB;RAD23A;FARSA;CALR;JUNB;MAST1;RTBDN;RAD23A;FARSA;CALR;SYCE2;NACC1;TRMT1;GCDH;RAD23A;FARSA;CALR;JUNB;GADD45GIP1;PRDX2		TRUE	1	17.6667	13	16.3333	7.66667	11.3333	10.6667	10	17.3333	15	14
chr19	13319522	13319620	97	10	0.181357	0.380842	0.199485	0.0283407	hyper	0.219806	0.416543	0.196737	1.60814	0.026148	exon (NM_001127221, exon 46 of 47)	58288	NM_004907	IER2	ETR101	immediate early response 2	protein-coding	NM_001127221;NM_001174080;NM_023035;NM_001127222;NM_000068	773	CACNA1A	STX10;IER2		TRUE	1	35.3333	30.3333	35.6667	35.3333	39.3333	31.3333	33.3333	35	29.3333	40.6667
chr19	13874869	13875136	268	15	0.273854	0.505699	0.231845	0.0442809	hyper	0.218168	0.487239	0.269071	1.79796	0.0152456	promoter-TSS (NM_032285)	-334	NM_001031727	MRI1	MRDI|MTNA|Ypr118w	methylthioribose-1-phosphate isomerase homolog (S. cerevisiae)	protein-coding				LOC100507373;ASF1B;LOC284454;C19orf53;LOC100507373;ASF1B;CCDC130;LOC284454;C19orf53;PRKACA	TRUE		1	34	29	34.6667	27.6667	37	25.3333	28.3333	31	30	27
chr19	15155626	15155739	112	3	0.226642	0.844784	0.618142	0.0434172	hyper	0.725505	0.896744	0.17124	1.53295	0.0322367	Intergenic	-4609	NM_012114	CASP14	-	caspase 14, apoptosis-related cysteine peptidase	protein-coding				CASP14		TRUE	0	26.3333	23.6667	27	19	28.3333	28	15.6667	27.6667	25.6667	32.3333
chr19	15582605	15582772	168	14	0.15227	0.63154	0.47927	0.0285499	hyper	0.452334	0.620938	0.168605	1.41176	0.0448389	intron (NM_052890, intron 3 of 4)	-7307	NM_022904	RASAL3	-	RAS protein activator like 3	protein-coding	NM_052890	114770	PGLYRP2	RASAL3	TRUE		1	26	25.75	26.5	22.25	28.5	23.75	20	20.75	24.75	23.75
chr19	16546494	16546671	176	5	0.158174	0.574788	0.416614	0.0287741	hyper	0.286093	0.437336	0.151243	1.56755	0.0294083	intron (NM_001258375, intron 6 of 21)	36241	NM_001258374	EPS15L1	EPS15R	epidermal growth factor receptor pathway substrate 15-like 1	protein-coding	NM_001258374;NR_047666;NR_047665;NM_021235;NM_001258376;NM_001258375	58513	EPS15L1	EPS15L1;EPS15L1		TRUE	0	33	31	32	29.3333	41.3333	31.6667	34.6667	33.6667	31.3333	41.6667
chr19	17000201	17000347	145	4	0.149612	0.412323	0.262711	0.0291751	hyper	0.236681	0.415528	0.178847	1.39171	0.0471967	intron (NM_003950, intron 1 of 1)	447	NM_003950	F2RL3	PAR4	coagulation factor II (thrombin) receptor-like 3	protein-coding	NM_003950	9002	F2RL3	TMEM38A;SMIM7;SIN3B;TMEM38A;SMIM7;MRPL34;ABHD8;MYO9B;HAUS8		TRUE	0	31	30	34.3333	33.3333	36.3333	27.6667	33.6667	44.3333	33	29.6667
chr19	17031698	17031853	156	5	0.231716	0.633604	0.401889	0.0328403	hyper	0.418119	0.636636	0.218517	1.45892	0.0395271	intron (NM_015692, intron 27 of 41)	31950	NM_003950	F2RL3	PAR4	coagulation factor II (thrombin) receptor-like 3	protein-coding	NM_015692	27151	CPAMD8	SIN3B;F2RL3	TRUE		0	26.25	25.5	30	20.25	35.5	21.25	30.25	30.25	26.75	31.75
chr19	17918979	17919154	174	17	0.169674	0.418493	0.248819	0.0340452	hyper	0.174398	0.36286	0.188462	1.59517	0.0271899	exon (NM_014256, exon 2 of 3)	13147	NM_014256	B3GNT3	B3GAL-T8|B3GN-T3|B3GNT-3|HP10328|TMEM3|beta3Gn-T3	UDP-GlcNAc:betaGal beta-1,3-N-acetylglucosaminyltransferase 3	protein-coding	NM_014256	10331	B3GNT3	B3GNT3		TRUE	0	24	17.3333	25.6667	23.6667	28.3333	21.6667	18.3333	29	24.3333	26.6667
chr19	18734882	18735122	241	3	-0.157277	0.758721	0.915998	0.0274094	hypo	0.90162	0.735939	-0.165681	-1.76486	0.0166324	Intergenic	11320	NM_012109	TMEM59L	BSMAP|C19orf4	transmembrane protein 59-like	protein-coding				TMEM59L	TRUE		0	26.3333	28.6667	31	36	41	38.3333	29	34	34.6667	33.3333
chr19	19170949	19171073	125	4	0.185228	0.735433	0.550205	0.0354102	hyper	0.52391	0.718167	0.194257	1.40839	0.045241	Intergenic	-3792	NM_178526	SLC25A42	-	solute carrier family 25, member 42	protein-coding				TMEM161A;CERS1;GDF1;TMEM161A	TRUE		0	24	21.75	23.5	21	25.5	29	13	21.25	25.25	20.25
chr19	21743920	21743976	57	3	-0.22388	0.543462	0.767343	0.0343919	hypo	0.666074	0.364907	-0.301167	-1.80408	0.0149623	Intergenic	55511	NM_001001415	ZNF429	-	zinc finger protein 429	protein-coding				ZNF429	TRUE		0	23.3333	25.3333	30	19	35	23.6667	19.3333	26.6667	21.3333	20.3333
chr19	23532711	23532724	14	3	-0.192016	0.694546	0.886562	0.0359823	hypo	0.880063	0.615693	-0.26437	-1.4396	0.0416861	Intergenic	45551	NM_003430	ZNF91	HPF7|HTF10	zinc finger protein 91	protein-coding				ZNF91	TRUE		0	22.6667	20	16.7778	17.4444	24.8889	18.1111	17	18.8889	21.6667	18.6667
chr19	29373977	29374046	70	4	0.208084	0.713279	0.505196	0.0440947	hyper	0.454638	0.67758	0.222942	2.45325	0.0026525	Intergenic	-82026	NR_027318	LOC148145	-	uncharacterized LOC148145	miscRNA				LOC148145	TRUE		0	24.25	18.75	16.5	20.5	18.75	26	15	17	16.5	24.25
chr19	30776486	30776523	38	3	0.326557	0.719717	0.39316	0.0371115	hyper	0.329771	0.68556	0.35579	1.93774	0.0104546	Intergenic	-86823	NM_014717	ZNF536	-	zinc finger protein 536	protein-coding				ZNF536	TRUE		0	23	22.3333	24	23.3333	27.3333	23.3333	20.6667	32.3333	29.6667	20.6667
chr19	32133646	32134032	387	3	0.170305	0.712012	0.541708	0.0329254	hyper	0.518288	0.665228	0.14694	1.38716	0.0477405	Intergenic	50652	NM_001205273	THEG5	-	testis highly expressed protein 5	protein-coding				THEG5	TRUE		0	28	26.25	24.25	23.75	26	30.5	20	30.5	30	22.25
chr19	32929946	32930067	122	3	-0.202629	0.636625	0.839254	0.03382	hypo	0.860004	0.677663	-0.182341	-1.53287	0.0322527	intron (NM_207325, intron 6 of 18)	32985	NM_207325	DPY19L3	-	dpy-19-like 3 (C. elegans)	protein-coding	NM_001172774;NM_207325	147991	DPY19L3	DPY19L3	TRUE		0	27	27	32.6667	23.6667	25.6667	23.6667	19.3333	32	23.6667	22.3333
chr19	32969505	32969585	81	3	-0.205858	0.637361	0.843219	0.0350074	hypo	0.854047	0.649435	-0.204612	-1.68538	0.0209047	intron (NM_207325, intron 17 of 18)	72523	NM_207325	DPY19L3	-	dpy-19-like 3 (C. elegans)	protein-coding	NM_001172774;NM_207325	147991	DPY19L3	DPY19L3	TRUE		0	30.6667	20.3333	20.6667	21.3333	27	23	18.3333	29.3333	28.3333	21
chr19	32984882	32985121	238	3	-0.21514	0.378041	0.593182	0.032985	hypo	0.481963	0.317214	-0.16475	-1.40436	0.0456591	Intergenic	-87093	NM_004708	PDCD5	TFAR19	programmed cell death 5	protein-coding				PDCD5		TRUE	0	19.3333	22.3333	23.3333	22.6667	22	18.3333	19.3333	25	25	25
chr19	34031597	34031695	99	3	0.145594	0.803438	0.657844	0.0306065	hyper	0.637566	0.834563	0.196997	1.61842	0.0253713	Intergenic	-18847	NM_000285	PEPD	PROLIDASE	peptidase D	protein-coding				CHST8	TRUE		0	17.3333	15.6667	19.3333	14.3333	18.3333	13.3333	9.33333	21.6667	22.3333	22.3333
chr19	34346655	34346834	180	3	0.178353	0.673367	0.495014	0.0344599	hyper	0.494168	0.695137	0.200969	1.3948	0.0468015	Intergenic	58994	NM_024076	KCTD15	-	potassium channel tetramerisation domain containing 15	protein-coding				KCTD15	TRUE		0	27.3333	26.6667	25.6667	27	37.3333	26.3333	29.6667	25.3333	26	24.3333
chr19	35453266	35453340	75	3	0.15659	0.590064	0.433474	0.0314628	hyper	0.459901	0.616508	0.156607	2.01473	0.00851268	intron (NM_175872, intron 1 of 3)	1650	NM_175872	ZNF792	-	zinc finger protein 792	protein-coding	NM_175872	126375	ZNF792	ZNF181;SCN1B	TRUE		0	20	17	24	22	26.6667	22.3333	18.3333	28	21.6667	21.6667
chr19	35716059	35716241	183	12	0.198082	0.657747	0.459665	0.0393624	hyper	0.454658	0.648852	0.194194	1.71528	0.0192118	intron (NM_152481, intron 1 of 1)	3478	NM_152481	FAM187B	TMEM162	family with sequence similarity 187, member B	protein-coding	NM_152481	148109	FAM187B	LSR;FAM187B;LSR;LSR;FAM187B;DMKN	TRUE		0	33.5	35.5	30.25	19.5	32.75	29.5	30.5	31	31	34.25
chr19	36823617	36823641	23	3	0.142866	0.67325	0.530384	0.0259952	hyper	0.319427	0.52455	0.205123	1.48878	0.0364588	Intergenic	-1008	NR_038278	LINC00665	-	long intergenic non-protein coding RNA 665	miscRNA				LINC00665		TRUE	0	22	21.3333	25.6667	21	21.3333	22.3333	22.3333	29.6667	32.3333	26
chr19	38702810	38703018	207	7	0.141215	0.507105	0.36589	0.0280511	hyper	0.413347	0.563263	0.149916	2.04103	0.00801005	intron (NM_001135156, intron 11 of 11)	11977	NM_001135155	DPF1	BAF45b|NEUD4|neuro-d4	D4, zinc and double PHD fingers family 1	protein-coding	NM_004647;NM_001135156;NM_001135155;NM_001289978	8193	DPF1	DPF1		TRUE	0	32.25	27.75	29.75	21.75	27	21	24.5	26.75	24.75	29.25
chr19	39424303	39424419	117	3	-0.173275	0.767061	0.940335	0.0325123	hypo	0.929518	0.716363	-0.213155	-1.66055	0.0224834	TTS (NM_033363)	2767	NM_033363	MRPS12	MPR-S12|MT-RPS12|RPMS12|RPS12|RPSM12	mitochondrial ribosomal protein S12	protein-coding				SIRT2;NFKBIB;HNRNPL;SARS2	TRUE		0	37.3333	26.3333	27	22	37.3333	29	28.3333	33.3333	34.6667	26
chr19	39478885	39478914	30	3	-0.212828	0.725932	0.93876	0.0320276	hypo	0.949331	0.790891	-0.158439	-1.6916	0.0205552	Intergenic	-12520	NM_024907	FBXO17	FBG4|FBX26|FBXO26|Fbx17	F-box protein 17	protein-coding				FBXO17	TRUE		0	32.75	25	22.5	25.75	36.25	31.25	31.75	35.5	30.25	38.75
chr19	39927275	39927592	318	10	-0.186854	0.297512	0.484366	0.0309785	hypo	0.463174	0.286309	-0.176865	-1.48118	0.0371899	promoter-TSS (NM_001020)	-816	NM_001020	RPS16	S16	ribosomal protein S16	protein-coding				SAMD4B;EID2;DLL3;FBL;TIMM50;TIMM50;EID2;DLL3;SELV;EID2;SUPT5H;DYRK1B;FBL;TIMM50;EID2;TIMM50;SPHK2;RPL18	TRUE		1	22.6667	24.3333	21.3333	28.3333	26	22.3333	22	22.6667	22.6667	27.3333
chr19	39990940	39991021	82	4	0.196697	0.81561	0.618914	0.0305002	hyper	0.653269	0.861677	0.208408	1.63317	0.0242952	intron (NM_203486, intron 2 of 8)	1424	NM_016941	DLL3	SCDO1	delta-like 3 (Drosophila)	protein-coding	NM_203486;NM_016941	10683	DLL3	PLEKHG2;TIMM50;TIMM50;EID2B	TRUE		0	31.6667	31.3333	28.3333	19.6667	28	29.6667	22.3333	24	38	28.3333
chr19	42970163	42970213	49	3	-0.154817	0.419784	0.5746	0.0301956	hypo	0.522566	0.352392	-0.170175	-1.58354	0.0281471	intron (NR_073179, intron 1 of 1)	-23051	NM_198477	CXCL17	DMC|Dcip1|UNQ473|VCC-1|VCC1	chemokine (C-X-C motif) ligand 17	protein-coding	NR_073180;NR_073179	100996307	LIPE-AS1	CXCL17		TRUE	0	26	19.6667	22.3333	16.3333	19.6667	23.3333	9.66667	27.3333	21	20.3333
chr19	44044479	44044709	231	3	0.201005	0.956144	0.755139	0.0313732	hyper	0.798682	0.964724	0.166042	1.63609	0.024053	Intergenic	7254	NM_174945	ZNF575	-	zinc finger protein 575	protein-coding				ZNF575	TRUE		0	21.25	18.75	31.75	18.25	29	21	23.5	30.5	24.5	32.5
chr19	44049060	44049140	79	4	0.171886	0.876024	0.704138	0.0318571	hyper	0.744064	0.917433	0.173369	2.01748	0.0084647	intron (NM_006297, intron 14 of 16)	11759	NM_174945	ZNF575	-	zinc finger protein 575	protein-coding	NM_006297	7515	XRCC1	ZNF428;CADM4		TRUE	0	22.6667	8.66667	29	6.33333	14	16	13.3333	14.3333	21.6667	10.3333
chr19	45048118	45048370	251	4	0.164292	0.632952	0.46866	0.0321525	hyper	0.354927	0.539468	0.184541	1.683	0.0210395	intron (NR_027754, intron 3 of 7)	11907	NR_027754	CEACAM22P	-	carcinoembryonic antigen-related cell adhesion molecule 2, pseudogene	pseudo	NR_027754	388550	CEACAM22P	CEACAM22P		TRUE	0	20	26	22.6667	21	23.6667	31.3333	19.6667	26	22.3333	26.6667
chr19	45048805	45049103	297	5	0.17465	0.617482	0.442832	0.0321525	hyper	0.336105	0.529089	0.192984	1.62408	0.0249806	intron (NR_027754, intron 3 of 7)	11197	NR_027754	CEACAM22P	-	carcinoembryonic antigen-related cell adhesion molecule 2, pseudogene	pseudo	NR_027754	388550	CEACAM22P	CEACAM22P		TRUE	0	29.6667	31	25.3333	21	31.6667	29	19.6667	30	20.3333	19
chr19	46313457	46313771	315	6	0.257694	0.604016	0.346322	0.0277709	hyper	0.393301	0.582985	0.189684	2.20956	0.00515422	intron (NM_030785, intron 2 of 5)	4991	NM_030785	RSPH6A	RSHL1|RSP4|RSP6|RSPH4B	radial spoke head 6 homolog A (Chlamydomonas)	protein-coding	NM_030785	81492	RSPH6A	SIX5;RSPH6A;SIX5;RSPH6A	TRUE		0	34.3333	30	32.6667	18	34	26.3333	24	28	30	26.6667
chr19	46317145	46317207	63	3	-0.14422	0.779594	0.923814	0.0266101	hypo	0.913154	0.728033	-0.185121	-1.84476	0.0133105	intron (NM_030785, intron 1 of 5)	1429	NM_030785	RSPH6A	RSHL1|RSP4|RSP6|RSPH4B	radial spoke head 6 homolog A (Chlamydomonas)	protein-coding	NM_030785	81492	RSPH6A	DMPK	TRUE		0	25	15	28.75	25	29.5	23.75	18.75	20.25	25.5	26.75
chr19	46354704	46354901	198	3	0.156147	0.93759	0.781443	0.0268519	hyper	0.772576	0.937608	0.165032	1.57121	0.029093	intron (NM_004819, intron 5 of 26)	11745	NM_004819	SYMPK	SPK|SYM	symplekin	protein-coding	NM_004819	8189	SYMPK	SIX5;FOXA3;SYMPK	TRUE		0	25.3333	19	24	12.6667	30	13	23	21	18.3333	22
chr19	46636648	46636887	240	3	0.244451	0.72386	0.479409	0.0314721	hyper	0.527378	0.731906	0.204527	1.93058	0.0106123	Intergenic	-8837	NM_207393	IGFL3	UNQ483	IGF-like family member 3	protein-coding				IGFL3	TRUE		0	19.25	12.75	19.5	10.25	22.5	14.75	16.5	18.25	19.5	19.75
chr19	46697938	46698003	66	3	0.241704	0.741388	0.499684	0.034282	hyper	0.423752	0.712405	0.288653	2.52329	0.00217958	Intergenic	-15528	NR_027003	DKFZp434J0226	-	uncharacterized LOC93429	miscRNA				DKFZp434J0226	TRUE		0	20	25.75	20.25	21.5	20.25	15.75	14	30	22	24.5
chr19	46722182	46722321	140	3	0.178815	0.840593	0.661778	0.0311574	hyper	0.683792	0.865488	0.181696	1.61527	0.0256111	intron (NR_046936, intron 3 of 3)	8753	NR_027003	DKFZp434J0226	-	uncharacterized LOC93429	miscRNA	NR_046936	100873770	RNU6-66P	DKFZp434J0226	TRUE		0	42	27.3333	37.3333	33.3333	31.3333	30.6667	26.3333	30.6667	39	23
chr19	49187876	49188028	153	3	0.201622	0.882626	0.681004	0.032421	hyper	0.697394	0.911835	0.214442	1.8915	0.0117363	Intergenic	-11276	NM_000511	FUT2	B12QTL1|SE|SEC2|Se2|sej	fucosyltransferase 2 (secretor status included)	protein-coding				FUT2	TRUE		0	20.6667	13.3333	18.6667	20.6667	19	18.1667	19.1667	23	29	17.8333
chr19	49352240	49352300	61	3	0.168046	0.947321	0.779275	0.0294661	hyper	0.744229	0.951996	0.207766	1.66866	0.0220311	intron (NM_020904, intron 13 of 19)	-12336	NM_016246	HSD17B14	DHRS10|SDR47C1|retSDR3	hydroxysteroid (17-beta) dehydrogenase 14	protein-coding	NM_001161354;NM_020904	57664	PLEKHA4	HSD17B14	TRUE		0	28.5	24	23.75	24.5	31.25	23	26	29.75	30	24
chr19	49872083	49872108	26	3	0.225202	0.838925	0.613723	0.0326177	hyper	0.637487	0.841548	0.204061	1.38777	0.0476559	intron (NM_001197302, intron 4 of 4)	5054	NM_014419	DKKL1	CT34|SGY|SGY-1|SGY1	dickkopf-like 1	protein-coding	NM_001197302;NM_014419;NM_001197301;NR_110729	27120;101928295	DKKL1;LOC101928295	GYS1	TRUE		0	14.75	24	19.75	13.5	24.5	22.75	15.25	21.5	21.25	15.25
chr19	51635713	51635802	90	5	-0.161108	0.427231	0.588339	0.0341369	hypo	0.679438	0.492522	-0.186916	-2.21962	0.00500571	intron (NM_001198558, intron 6 of 6)	7621	NM_014441	SIGLEC9	CD329|CDw329|FOAP-9|OBBP-LIKE|siglec-9	sialic acid binding Ig-like lectin 9	protein-coding	NM_001198558	27180	SIGLEC9	SIGLEC9	TRUE		0	21.3333	15.3333	17.6667	18	18.3333	17	14.6667	25.6667	20.3333	24.3333
chr19	51941817	51941900	82	8	0.165977	0.432271	0.266294	0.032268	hyper	0.297842	0.470052	0.17221	1.60417	0.0264953	Intergenic	19850	NM_014442	SIGLEC8	SAF2|SIGLEC-8|SIGLEC8L	sialic acid binding Ig-like lectin 8	protein-coding				SIGLEC8		TRUE	0	23.3333	25.3333	20.3333	19.3333	26.3333	20.6667	13.6667	27	19.3333	24.3333
chr19	52357068	52357424	357	4	0.236835	0.940853	0.704018	0.0336925	hyper	0.716345	0.942204	0.225859	1.84136	0.0134064	Intergenic	33943	NM_001135590	ZNF577	-	zinc finger protein 577	protein-coding				ZNF577	TRUE		0	34.5	32	26.75	29.25	36.75	25.5	29.75	32.75	34.25	29.25
chr19	52682166	52682482	317	3	0.215146	0.832357	0.617211	0.0376394	hyper	0.555266	0.81873	0.263464	1.39559	0.0466964	Intergenic	-7428	NM_001102657	ZNF836	-	zinc finger protein 836	protein-coding				PPP2R1A;PPP2R1A	TRUE		0	18.75	16.5	20	14.5	25.5	21	27.5	31	19.25	27.25
chr19	53290783	53290838	56	5	0.175565	0.512885	0.337321	0.0366794	hyper	0.252306	0.445294	0.192988	1.87793	0.0121453	promoter-TSS (NM_198457)	-777	NM_198457	ZNF600	KR-ZNF1	zinc finger protein 600	protein-coding				ZNF600	TRUE		0	31	34	35	32.6667	32	32.3333	28.6667	35.3333	32.6667	39.6667
chr19	53926273	53926585	313	6	-0.284059	0.199593	0.483653	0.0530681	hypo	0.510264	0.188905	-0.321359	-1.59403	0.0272515	Intergenic	-8798	NM_001008401	ZNF761	ZNF468	zinc finger protein 761	protein-coding				TPM3P9;ZNF761;NLRP12	TRUE		0	20	14	15.75	17.75	23	15.25	16.25	19.5	19	15.75
chr19	54106696	54106788	93	4	0.162503	0.589492	0.426989	0.0322471	hyper	0.247391	0.455992	0.208601	1.84204	0.013379	promoter-TSS (NR_002938)	9	NR_002938	LOC284379	-	solute carrier family 7 (cationic amino acid transporter, y+ system), member 3 pseudogene	pseudo	NR_002938	284379	LOC284379	LOC284379	TRUE		1	35.3333	26	36	32.6667	48.6667	28.6667	31	41.6667	28.6667	36
chr19	54828221	54828277	57	5	-0.148744	0.343762	0.492506	0.0305806	hypo	0.464144	0.268796	-0.195348	-2.11537	0.00658442	Intergenic	-3840	NM_181986	LILRA5	CD85|CD85F|ILT-11|ILT11|LILRB7|LIR-9|LIR9	leukocyte immunoglobulin-like receptor, subfamily A (with TM domain), member 5	protein-coding				MYADM;VSTM1;OSCAR;MBOAT7;TSEN34;LILRA6;LILRB2;LILRA3;LILRA5;LAIR1;TTYH1;LENG8;LILRA2;LILRA1;LILRB1;LILRB4;VN1R105P;KIR2DL3;KIR2DP1;KIR2DL1;KIR2DL4;KIR3DL1	TRUE		0	26.8333	18	24.1667	26.6667	26.1667	28.8333	21.5	30	27.6667	36.8333
chr19	54834293	54834389	95	8	0.15107	0.558829	0.407758	0.0320653	hyper	0.350807	0.538438	0.187631	1.69112	0.0205963	Intergenic	-9931	NM_181986	LILRA5	CD85|CD85F|ILT-11|ILT11|LILRB7|LIR-9|LIR9	leukocyte immunoglobulin-like receptor, subfamily A (with TM domain), member 5	protein-coding				LILRA5		TRUE	0	23.75	12.75	18	13.5	22.75	15	17.5	22.25	28.25	25.25
chr19	54939861	54939912	52	3	-0.166528	0.744682	0.91121	0.0339402	hypo	0.935832	0.758307	-0.177526	-1.89827	0.0115604	intron (NM_001201461, intron 5 of 13)	13282	NM_020659	TTYH1	-	tweety homolog 1 (Drosophila)	protein-coding	NM_001005367;NM_020659;NM_001201461	57348	TTYH1	TTYH1	TRUE		0	24	18.6667	24.6667	17.3333	19.6667	18	10.6667	21.3333	28	20
chr19	55503970	55504145	176	4	-0.169357	0.724735	0.894093	0.0302198	hypo	0.893099	0.711283	-0.181815	-1.83109	0.0138634	intron (NM_017852, intron 10 of 12)	26347	NM_017852	NLRP2	CLR19.9|NALP2|NBS1|PAN1|PYPAF2	NLR family, pyrin domain containing 2	protein-coding	NM_001174083;NM_001174082;NM_001174081;NM_017852	55655	NLRP2	NLRP2	TRUE		0	26.6667	26.6667	26.3333	27	27.3333	30	20.6667	30	29.3333	32.3333
chr19	55509620	55509680	61	3	-0.414761	0.470676	0.885438	0.0341399	hypo	0.893271	0.502274	-0.390997	-2.19587	0.00528216	intron (NM_017852, intron 12 of 12)	31939	NM_017852	NLRP2	CLR19.9|NALP2|NBS1|PAN1|PYPAF2	NLR family, pyrin domain containing 2	protein-coding	NM_001174083;NM_001174082;NM_001174081;NM_017852	55655	NLRP2	NLRP2	TRUE		0	20.6667	29	27.3333	30.6667	37.3333	25.3333	21.3333	24.3333	26	27.6667
chr19	55510145	55510482	338	11	-0.198044	0.712302	0.910345	0.0338734	hypo	0.931745	0.786799	-0.144946	-1.53184	0.0323486	intron (NM_017852, intron 12 of 12)	32603	NM_017852	NLRP2	CLR19.9|NALP2|NBS1|PAN1|PYPAF2	NLR family, pyrin domain containing 2	protein-coding	NM_001174083;NM_001174082;NM_001174081;NM_017852	55655	NLRP2	NLRP2	TRUE		0	14.6	12.6	17.6	11.8	14.8	15.4	9.2	12.8	13.6	11.6
chr19	55540229	55540299	71	5	-0.182151	0.740463	0.922614	0.0372879	hypo	0.926082	0.732406	-0.193676	-1.56097	0.02992	intron (NM_001256017, intron 3 of 6)	9368	NM_016363	GP6	BDPLT11|GPIV|GPVI	glycoprotein VI (platelet)	protein-coding	NM_016363;NM_001083899;NM_001256017	51206	GP6	GP6;LILRP1;NLRP2;GP6	TRUE		0	26.25	12.25	21	22	16.5	22.5	15.25	17.5	21.25	19.75
chr19	55807571	55807610	38	3	0.162467	0.644394	0.481927	0.0305095	hyper	0.389502	0.551357	0.161855	1.5947	0.0272127	intron (NM_032430, intron 7 of 18)	12056	NM_032430	BRSK1	hSAD1	BR serine/threonine kinase 1	protein-coding	NM_032430	84446	BRSK1	HSPBP1;BRSK1;HSPBP1;BRSK1;RPL28;NLRP2;GP6		TRUE	0	23.3333	27.3333	24.6667	16.3333	26.6667	16.6667	19.3333	18.6667	35.3333	35.3333
chr19	55831212	55831533	320	19	0.207563	0.663972	0.456409	0.0354979	hyper	0.433956	0.655511	0.221555	1.82118	0.0142678	intron (NM_001085488, intron 6 of 7)	5336	NM_001085488	TMEM150B	TMEM224	transmembrane protein 150B	protein-coding	NM_001085488;NR_104071;NR_104066;NM_001282011	284417	TMEM150B	TMEM150B		TRUE	0	22.6667	19.3333	23.6667	15.6667	17.3333	23	19	24	23.6667	28
chr19	56850657	56850711	53	5	-0.180592	0.494585	0.675177	0.0350718	hypo	0.654409	0.460345	-0.194064	-1.55901	0.0301074	Intergenic	-28785	NR_003127	ZNF542	-	zinc finger protein 542	pseudo				ZNF542		TRUE	1	18.3333	32.3333	39.3333	23	31.3333	22.3333	23.3333	37	27	16
chr19	57760214	57760308	93	4	0.240003	0.71309	0.473087	0.0408625	hyper	0.724174	0.86306	0.138886	1.60898	0.0260727	intron (NM_001023563, intron 3 of 3)	8207	NM_001145078	ZNF805	-	zinc finger protein 805	protein-coding	NM_001145078;NM_001023563	390980	ZNF805	ZNF460;ZNF805		TRUE	0	11.3333	11	11.3333	12	16.3333	15	5.33333	9.33333	11.3333	9.33333
chr2	420198	420224	25	3	0.217237	0.738948	0.521711	0.0462833	hyper	0.514632	0.793932	0.2793	1.90502	0.011348	Intergenic	-131902	NM_001002919	FAM150B	PRO1097|RGPG542	family with sequence similarity 150, member B	protein-coding				FAM150B		TRUE	0	22	25.6667	31.3333	20	30	22.3333	21	22.3333	29.6667	26.3333
chr2	1535952	1536145	194	3	-0.26514	0.658498	0.923638	0.0435363	hypo	0.946455	0.611667	-0.334788	-1.57762	0.0286429	intron (NM_001206744, intron 15 of 16)	117869	NM_175721	TPO	MSA|TDH2A|TPX	thyroid peroxidase	protein-coding	NM_001206745;NM_001206744;NM_175719;NM_000547;NM_175722;NM_175721	7173	TPO	TPO	TRUE		0	26.5	13.25	19	14	12.25	11.5	11	13.25	17	15
chr2	1860528	1860795	268	4	0.237637	0.675202	0.437566	0.0338386	hyper	0.537728	0.746972	0.209244	1.59022	0.027592	intron (NM_015025, intron 18 of 24)	-112371	NM_012293	PXDN	D2S448|D2S448E|MG50|PRG2|PXN|VPO	peroxidasin homolog (Drosophila)	protein-coding	NM_001303052;NM_015025	23040	MYT1L	PXDN	TRUE		0	19.4	23.2	22.8	22.4	26.6	29.4	17.4	28.2	24	24.6
chr2	2192735	2192801	67	4	-0.151366	0.574319	0.725685	0.0292414	hypo	0.745301	0.573868	-0.171433	-1.90395	0.0113754	intron (NM_015025, intron 2 of 24)	-130236	NR_024468	LOC730811	-	uncharacterized LOC730811	miscRNA	NM_001303052;NM_015025	23040	MYT1L	LOC730811	TRUE		0	16	18	22.6667	18.3333	17.6667	24.6667	23.6667	21.3333	20	15.3333
chr2	3105889	3105994	106	3	-0.178275	0.70801	0.886285	0.0338252	hypo	0.881026	0.599345	-0.281681	-1.75013	0.0174115	Intergenic	275711	NM_003310	TSSC1	-	tumor suppressing subtransferable candidate 1	protein-coding	NR_110228	101927554	LINC01250	RNASEH1	TRUE		0	31.6667	32.3333	29	25.3333	34	32.6667	25.6667	35.3333	29.3333	31
chr2	3827334	3827500	167	7	0.195358	0.587183	0.391825	0.0384293	hyper	0.356373	0.564511	0.208138	1.50297	0.0350765	Intergenic	121631	NM_018436	ALLC	ALC	allantoicase	protein-coding	NM_001287444	728597	DCDC2C	ALLC	TRUE		1	23.5	20.75	22	16	25.5	23	23.75	29	26.5	16
chr2	3854771	3854985	215	4	0.223361	0.76332	0.539959	0.0396252	hyper	0.529454	0.769137	0.239683	2.02712	0.00829564	Intergenic	149092	NM_018436	ALLC	ALC	allantoicase	protein-coding	NM_001287444	728597	DCDC2C	ALLC	TRUE		0	30.3333	29	27.3333	24	43.3333	26.3333	16.3333	22.6667	23.6667	27.3333
chr2	3951364	3951639	276	5	0.212766	0.771189	0.558423	0.0330902	hyper	0.558763	0.746401	0.187638	1.52067	0.0334202	Intergenic	70120	NR_037881	LOC100505964	-	uncharacterized LOC100505964	miscRNA				RPS7	TRUE		0	28.6667	24.6667	24.6667	21	26.3333	27.6667	27.3333	32.3333	26	23.3333
chr2	5357119	5357215	97	3	0.169038	0.913638	0.744599	0.0347128	hyper	0.673601	0.911376	0.237775	2.57137	0.00190084	Intergenic	-475632	NM_003108	SOX11	-	SRY (sex determining region Y)-box 11	protein-coding				SOX11	TRUE		0	24.75	29	36.75	23.25	35	28.25	31.5	30.25	32.25	33.75
chr2	5891457	5891731	275	4	0.205077	0.786769	0.581691	0.0333834	hyper	0.664465	0.787609	0.123144	1.54415	0.0313251	Intergenic	58795	NM_003108	SOX11	-	SRY (sex determining region Y)-box 11	protein-coding				SOX11	TRUE		0	25.25	25	21.25	20.25	28.5	26.75	23.25	23.75	25.25	26.75
chr2	5908149	5908217	69	3	0.168118	0.817445	0.649327	0.0348387	hyper	0.699042	0.887011	0.187969	1.84029	0.0134521	Intergenic	75384	NM_003108	SOX11	-	SRY (sex determining region Y)-box 11	protein-coding				SOX11	TRUE		0	38	24	32	21.3333	26	25.3333	16.6667	33.6667	34.6667	31
chr2	5931039	5931185	147	4	0.21911	0.84388	0.624769	0.0336227	hyper	0.591985	0.848965	0.25698	3.0004	0.000699109	Intergenic	98313	NM_003108	SOX11	-	SRY (sex determining region Y)-box 11	protein-coding				SOX11	TRUE		0	17.6667	17	29	29.6667	28	25	24.3333	24.3333	31	31.3333
chr2	6337507	6337709	203	3	-0.355474	0.451175	0.806649	0.034455	hypo	0.81689	0.482028	-0.334862	-1.92556	0.0107425	Intergenic	215498	NR_026833	LOC400940	-	uncharacterized LOC400940	miscRNA				LOC400940	TRUE		0	4.88889	11.5556	10.4444	8.55556	11.6667	11.7778	5.11111	10.8889	14.2222	11.6667
chr2	8597158	8597279	122	9	0.191855	0.489313	0.297458	0.0367586	hyper	0.323319	0.496207	0.172887	1.61348	0.0257277	Intergenic	-128670	NR_034135	LINC00299	C2orf46|NCRNA00299	long intergenic non-protein coding RNA 299	miscRNA				LINC00299	TRUE		1	30.5	22.25	27.5	20.75	32	20.5	27.25	32.5	31	29.5
chr2	10451109	10451287	179	4	0.232159	0.785455	0.553296	0.037667	hyper	0.504681	0.791223	0.286541	2.17614	0.00559516	intron (NM_134421, intron 1 of 5)	7372	NM_134421	HPCAL1	BDR1|HLP2|VILIP-3	hippocalcin-like 1	protein-coding	NM_134421;NM_002149	3241	HPCAL1	RRM2	TRUE		0	26.5	25.25	17.5	21.5	25.75	19.5	18	23.5	21	25.5
chr2	10451658	10452143	486	5	0.222818	0.843017	0.620199	0.0371659	hyper	0.601764	0.82584	0.224077	2.1709	0.00567969	intron (NM_134421, intron 1 of 5)	8075	NM_134421	HPCAL1	BDR1|HLP2|VILIP-3	hippocalcin-like 1	protein-coding	NM_134421;NM_002149	3241	HPCAL1	RRM2;NOL10	TRUE		0	28	21.6667	33.3333	18.6667	26	27.3333	22.3333	25	28.3333	29
chr2	13211824	13211860	37	3	-0.155859	0.773503	0.929361	0.0326927	hypo	0.936937	0.787111	-0.149826	-1.55957	0.0300594	Intergenic	-64704	NR_038434	LOC100506474	-	uncharacterized LOC100506474	miscRNA				LOC100506474	TRUE		0	15.3333	29.3333	29	29	32.3333	27.3333	32.6667	36	29.6667	31.3333
chr2	13347229	13347730	502	4	-0.206386	0.564923	0.77131	0.0331066	hypo	0.797112	0.59712	-0.199991	-1.54622	0.0311629	Intergenic	-200342	NR_038434	LOC100506474	-	uncharacterized LOC100506474	miscRNA				LOC100506474	TRUE		0	35	29	34.6	30.8	36.6	31.4	36.8	31	32.8	32
chr2	15955092	15955269	178	3	0.268715	0.516819	0.248103	0.0337713	hyper	0.244186	0.476701	0.232515	1.87397	0.0122824	Intergenic	-125502	NM_005378	MYCN	MODED|N-myc|NMYC|ODED|bHLHe37	v-myc myelocytomatosis viral related oncogene, neuroblastoma derived (avian)	protein-coding				MYCN	TRUE		0	28.6667	15.3333	18.6667	21	19	20.6667	12.3333	27	20.6667	22.6667
chr2	16683401	16683665	263	3	0.264287	0.628488	0.364201	0.041082	hyper	0.357318	0.593561	0.236243	2.11039	0.00668266	Intergenic	163602	NM_030797	FAM49A	-	family with sequence similarity 49, member A	protein-coding				FAM49A		TRUE	0	42.6667	36.6667	36	34	47	32.6667	33.3333	34.6667	33.3333	42.6667
chr2	18611951	18612233	283	4	0.280065	0.719375	0.439309	0.0454163	hyper	0.492065	0.732241	0.240175	1.9358	0.0104935	Intergenic	129867	NM_020905	RDH14	PAN2|SDR7C4	retinol dehydrogenase 14 (all-trans/9-cis/11-cis)	protein-coding				RDH14	TRUE		0	32.3333	27	29	24.3333	37.6667	33	23.6667	42	23	36.6667
chr2	19745429	19745448	18	3	-0.186617	0.45556	0.642177	0.0372716	hypo	0.514532	0.267842	-0.246689	-1.85292	0.0130523	Intergenic	-187066	NM_145260	OSR1	ODD	odd-skipped related 1 (Drosophila)	protein-coding				OSR1		TRUE	0	28.6667	27	32	38	39.6667	35.3333	29	35.6667	30.6667	43
chr2	20621041	20621219	179	3	-0.172058	0.756507	0.928565	0.0350998	hypo	0.908069	0.627667	-0.280402	-1.73722	0.0181174	Intergenic	-25705	NM_004040	RHOB	ARH6|ARHB|MST081|MSTP081|RHOH6	ras homolog family member B	protein-coding				RHOB	TRUE		0	15.75	8	29.25	18.25	25.25	10.75	11.25	17.25	8.5	14.5
chr2	22790732	22790890	159	4	-0.30761	0.430951	0.738561	0.0379242	hypo	0.761151	0.532192	-0.228959	-2.19542	0.00528444	Intergenic	-817487	NM_052920	KLHL29	KBTBD9	kelch-like family member 29	protein-coding				KLHL29	TRUE		0	31	27.3333	30.6667	25.6667	36.6667	27.6667	23.3333	34.6667	26.6667	32.3333
chr2	23427389	23427418	30	5	-0.225544	0.719768	0.945312	0.0395543	hypo	0.947185	0.838443	-0.108742	-1.41065	0.0449783	Intergenic	-180894	NM_052920	KLHL29	KBTBD9	kelch-like family member 29	protein-coding				KLHL29	TRUE		0	42	35.5	32.25	34.25	38.75	40.25	27	31.75	31.5	31.5
chr2	29272270	29272401	132	5	-0.312163	0.535207	0.84737	0.0396991	hypo	0.860366	0.554435	-0.305931	-2.06237	0.0075851	intron (NM_199280, intron 19 of 19)	24791	NM_001029883	C2orf71	-	chromosome 2 open reading frame 71	protein-coding	NM_199280	165186	FAM179A	C2orf71	TRUE		0	26.6667	26	23	23.6667	30.6667	28.6667	19.6667	26	28.3333	24.3333
chr2	29280703	29280789	87	3	0.222831	0.891338	0.668507	0.0416065	hyper	0.597427	0.867386	0.269959	1.87661	0.0122047	Intergenic	16381	NM_001029883	C2orf71	-	chromosome 2 open reading frame 71	protein-coding				C2orf71	TRUE		0	18.6	10.8	12	15.2	13.2	20.2	9.2	20	15.8	14.2
chr2	29893447	29893706	258	3	-0.182061	0.604243	0.786303	0.0349736	hypo	0.758659	0.634522	-0.124137	-1.49338	0.0360224	intron (NM_004304, intron 3 of 28)	250901	NM_004304	ALK	CD246|NBLST3	anaplastic lymphoma receptor tyrosine kinase	protein-coding	NM_004304	238	ALK	ALK		TRUE	0	18.125	19.5	22.125	11.625	19.25	15.75	16.875	22	19.375	22.125
chr2	30621617	30621907	291	3	0.228203	0.812789	0.584586	0.0424375	hyper	0.543586	0.771758	0.228172	1.44041	0.0415947	Intergenic	-48361	NM_182551	LCLAT1	1AGPAT8|AGPAT8|ALCAT1|HSRG1849|LYCAT|UNQ1849	lysocardiolipin acyltransferase 1	protein-coding				LCLAT1	TRUE		0	22	17.6667	18.6667	16.3333	26.6667	19.6667	20.6667	23.6667	31.6667	22
chr2	30676421	30676674	254	5	0.177962	0.919741	0.741779	0.0338427	hyper	0.742907	0.92309	0.180183	1.62299	0.0250743	intron (NM_182551, intron 1 of 6)	6411	NM_001002257	LCLAT1	1AGPAT8|AGPAT8|ALCAT1|HSRG1849|LYCAT|UNQ1849	lysocardiolipin acyltransferase 1	protein-coding	NM_182551;NM_001002257;NM_001304445;NM_001304446	253558	LCLAT1	LBH;LCLAT1;LCLAT1	TRUE		0	13.3333	19.3333	21.6667	15.6667	17.3333	21	15.6667	13	26	16
chr2	30767977	30768213	235	3	0.162295	0.786729	0.624434	0.0314236	hyper	0.571948	0.75445	0.182502	1.52297	0.0331825	intron (NM_001002257, intron 3 of 5)	97957	NM_001002257	LCLAT1	1AGPAT8|AGPAT8|ALCAT1|HSRG1849|LYCAT|UNQ1849	lysocardiolipin acyltransferase 1	protein-coding	NM_182551;NM_001002257;NM_001304445;NM_001304446	253558	LCLAT1	LCLAT1		TRUE	0	20.2	11.8	17.8	18.2	12	15.6	11.6	20.4	18.8	13.4
chr2	30872370	30872653	284	3	0.282295	0.609215	0.326921	0.0356003	hyper	0.301875	0.605833	0.303958	1.8924	0.0117135	Intergenic	157799	NM_144575	CAPN13	-	calpain 13	protein-coding				CAPN13	TRUE		0	12.6667	6.66667	7.66667	6.66667	9.66667	9	3.66667	10	11	12
chr2	31416304	31416581	278	5	-0.279801	0.497563	0.777363	0.0365717	hypo	0.76335	0.464946	-0.298404	-1.96363	0.00975326	intron (NM_001145122, intron 9 of 21)	23968	NM_001145122	CAPN14	-	calpain 14	protein-coding	NM_001145122	440854	CAPN14	CAPN14	TRUE		0	8	14	12	6.66667	16	13.3333	6.33333	14.6667	12.3333	9.33333
chr2	31431664	31431897	234	3	-0.277453	0.599955	0.877407	0.0342759	hypo	0.875022	0.678577	-0.196444	-1.85158	0.0130843	intron (NM_001145122, intron 1 of 21)	8630	NM_001145122	CAPN14	-	calpain 14	protein-coding	NM_001145122	440854	CAPN14	CAPN14	TRUE		0	19.6667	20.3333	26.6667	21	19.3333	21.6667	27.3333	31.6667	17.6667	24
chr2	33652588	33652675	88	3	0.193781	0.825677	0.631896	0.0341924	hyper	0.589534	0.820604	0.23107	1.98483	0.00920722	Intergenic	-8784	NM_170672	RASGRP3	GRP3	RAS guanyl releasing protein 3 (calcium and DAG-regulated)	protein-coding				RASGRP3	TRUE		0	22.8	23.6	24	19.6	25.2	22.2	16	28	21.4	22
chr2	33686623	33686786	162	3	0.18578	0.682288	0.496508	0.0357964	hyper	0.381337	0.624883	0.243547	1.58549	0.0279849	intron (NM_170672, intron 2 of 18)	-14617	NM_001139488	RASGRP3	GRP3	RAS guanyl releasing protein 3 (calcium and DAG-regulated)	protein-coding	NM_170672	25780	RASGRP3	RASGRP3		TRUE	0	26	25.3333	31	28.6667	31.3333	20.3333	29	32	29	22.3333
chr2	34041132	34041508	377	4	-0.286273	0.537467	0.82374	0.0392031	hypo	0.800854	0.476724	-0.32413	-1.64641	0.0233699	Intergenic	-88036	NR_003143	MYADML	-	myeloid-associated differentiation marker-like (pseudogene)	pseudo	NR_126403		LINC01317	MYADML	TRUE		0	25.75	33.75	20	22.25	27	27	21	24.75	33.5	21
chr2	35873625	35873734	110	3	-0.234921	0.67488	0.9098	0.0402112	hypo	0.913438	0.712538	-0.2009	-2.43472	0.00277359	Intergenic	709033	NR_037631	LOC100288911	-	uncharacterized LOC100288911	miscRNA				LOC100288911	TRUE		0	22	14.3333	21.3333	11	19.6667	20	9.66667	14	19.3333	13.6667
chr2	35883875	35884237	363	6	-0.196825	0.676642	0.873467	0.0400444	hypo	0.875511	0.679466	-0.196046	-1.72919	0.0185013	Intergenic	698657	NR_037631	LOC100288911	-	uncharacterized LOC100288911	miscRNA				LOC100288911	TRUE		0	33.6667	24	31	28.6667	38.6667	26.3333	27	31	37.3333	37.6667
chr2	35884625	35884898	274	4	-0.216847	0.626855	0.843702	0.0395675	hypo	0.854374	0.616548	-0.237826	-1.76603	0.0165867	Intergenic	697951	NR_037631	LOC100288911	-	uncharacterized LOC100288911	miscRNA				LOC100288911	TRUE		0	31.3333	29	36.6667	28.6667	33	28.6667	34.6667	33	34	37.6667
chr2	36179343	36179448	104	3	0.213528	0.772132	0.558603	0.0414231	hyper	0.517677	0.746155	0.228478	1.49358	0.0360018	Intergenic	403318	NR_037631	LOC100288911	-	uncharacterized LOC100288911	miscRNA				LOC100288911		TRUE	0	15.6667	12.3333	14.3333	15	14.6667	21.3333	7.33333	15	16	22.6667
chr2	36476053	36476212	160	4	0.181047	0.907274	0.726227	0.03535	hyper	0.734379	0.899972	0.165592	1.37156	0.0499269	Intergenic	106580	NR_037631	LOC100288911	-	uncharacterized LOC100288911	miscRNA				LOC100288911	TRUE		0	31	22.3333	29.6667	21.6667	27.6667	30.3333	28	28.6667	29	23.6667
chr2	39980480	39980727	248	3	0.224208	0.770511	0.546304	0.0360864	hyper	0.489291	0.726725	0.237434	1.63403	0.0242266	intron (NM_025264, intron 8 of 9)	25812	NM_025264	THUMPD2	C2orf8	THUMP domain containing 2	protein-coding	NM_025264;NR_028102	80745	THUMPD2	THUMPD2	TRUE		0	19	15	20.6	17.6	17.8	23.6	15.6	20.8	24.2	19.8
chr2	42710304	42710559	256	3	0.231302	0.905657	0.674355	0.0334869	hyper	0.708867	0.915532	0.206664	1.75055	0.0173863	intron (NM_172344, intron 1 of 1)	10805	NM_133329	KCNG3	KV10.1|KV6.3	potassium voltage-gated channel, subfamily G, member 3	protein-coding	NM_133329;NM_172344	170850	KCNG3	KCNG3	TRUE		0	21	19.6667	16	23.3333	20.3333	21.3333	17.3333	21	24	22
chr2	42734994	42735069	76	4	-0.209484	0.676056	0.885541	0.029576	hypo	0.871419	0.577836	-0.293583	-2.66935	0.00148047	Intergenic	-13795	NM_172344	KCNG3	KV10.1|KV6.3	potassium voltage-gated channel, subfamily G, member 3	protein-coding	NM_001282755	57504	MTA3	KCNG3	TRUE		0	23.3333	14.3333	14.3333	17.6667	22.6667	14	17	17	22	15
chr2	42748396	42748492	97	3	0.362915	0.847939	0.485024	0.0400317	hyper	0.672879	0.859094	0.186214	1.5895	0.0276445	Intergenic	-27207	NM_172344	KCNG3	KV10.1|KV6.3	potassium voltage-gated channel, subfamily G, member 3	protein-coding	NM_001282755	57504	MTA3	KCNG3	TRUE		0	17.8095	17.1905	16.5714	14.6667	23.0476	15.4286	16.1905	19.619	19.7143	19.2381
chr2	43433436	43433507	72	3	0.201701	0.934233	0.732532	0.0319449	hyper	0.71336	0.936367	0.223007	2.49933	0.00232808	Intergenic	20273	NM_006887	ZFP36L2	BRF2|ERF-2|ERF2|RNF162C|TIS11D	ZFP36 ring finger protein-like 2	protein-coding				ZFP36L2	TRUE		0	13.6667	14.6667	10.6667	10.8333	16.3333	12.1667	8.66667	14.5	20.3333	17.6667
chr2	44820923	44820994	72	3	-0.212746	0.654591	0.867336	0.0351882	hypo	0.827523	0.538619	-0.288904	-2.15714	0.00588531	intron (NM_024766, intron 3 of 10)	-44300	NR_039629	MIR548AD	-	microRNA 548ad	miscRNA	NM_024766	79823	CAMKMT	PPM1B	TRUE		0	11.75	4.25	9.5	7.5	12.25	17.75	10	15.5	11.25	3.25
chr2	44905257	44905343	87	3	0.155807	0.907115	0.751308	0.0265929	hyper	0.745077	0.901634	0.156558	1.52645	0.0328239	intron (NM_024766, intron 3 of 10)	-128641	NR_039629	MIR548AD	-	microRNA 548ad	miscRNA	NM_024766	79823	CAMKMT	MIR548AD	TRUE		0	14.75	22	22.375	19.25	22.75	26.5	11.125	25.25	24	26.375
chr2	48273772	48274247	476	4	-0.148444	0.785291	0.933735	0.0309864	hypo	0.951485	0.843977	-0.107508	-1.40589	0.0455038	Intergenic	-141078	NM_001190274	FBXO11	FBX11|PRMT9|UBR6|VIT1	F-box protein 11	protein-coding				FBXO11	TRUE		0	26.5	24.75	19.75	23.75	25.75	19.25	22	28.75	29.25	24.75
chr2	48762708	48762751	44	3	-0.170262	0.752739	0.923001	0.0294735	hypo	0.91753	0.751042	-0.166488	-1.73934	0.0180055	intron (NM_001198595, intron 2 of 4)	5422	NM_006873	STON1	SALF|SBLF|STN1|STNB1	stonin 1	protein-coding	NM_006873;NM_001198593;NM_001198595	11037;286749	STON1;STON1-GTF2A1L	STON1	TRUE		0	24	31.3333	25	20	30	26.3333	20.3333	29	24	35.6667
chr2	49322226	49322614	389	4	-0.155519	0.728586	0.884105	0.0317807	hypo	0.887118	0.739827	-0.147291	-1.50493	0.0348755	intron (NM_000145, intron 1 of 9)	59246	NM_000145	FSHR	FSHRO|LGR1|ODG1	follicle stimulating hormone receptor	protein-coding	NM_000145;NM_181446	2492	FSHR	FSHR	TRUE		0	24	24.6667	23.3333	23.6667	24.3333	21	13.6667	22	22	23.3333
chr2	60629588	60629688	99	3	-0.253438	0.416376	0.669814	0.0347227	hypo	0.605425	0.375007	-0.230418	-1.68213	0.0211286	Intergenic	-15057	NR_039631	MIR4432	-	microRNA 4432	miscRNA				MIR4432		TRUE	0	11.8889	17.6667	16.6667	6.77778	9.11111	15	7.77778	14.1111	15.5556	19.8889
chr2	61220008	61220063	56	3	-0.210001	0.657335	0.867336	0.034446	hypo	0.92572	0.720919	-0.204801	-2.23143	0.00482294	intron (NM_144709, intron 4 of 17)	-24776	NM_002618	PEX13	NALD|PBD11A|PBD11B|ZWS	peroxisomal biogenesis factor 13	protein-coding	NM_144709	150962	PUS10	PEX13	TRUE		0	36.4	32.6	29.6	23.8	30.4	23	26.4	30.2	32	31.4
chr2	61320653	61320685	33	3	-0.157671	0.760322	0.917993	0.0298826	hypo	0.910103	0.770176	-0.139928	-1.55634	0.030329	intron (NM_001129993, intron 11 of 21)	27306	NM_032506	KIAA1841	-	KIAA1841	protein-coding	NM_032506;NM_001129993	84542	KIAA1841	KIAA1841	TRUE		0	19.25	27.5	23.5	22.25	24.5	15.25	21	17.75	25.75	28.5
chr2	61858076	61858172	97	4	-0.247811	0.442838	0.690649	0.0331408	hypo	0.693668	0.418544	-0.275124	-2.18526	0.00545122	Intergenic	-92706	NM_003400	XPO1	CRM1|emb|exp1	exportin 1 (CRM1 homolog, yeast)	protein-coding				XPO1;USP34	TRUE		0	31.6667	29	30.6667	26.3333	27	28	31.3333	29.3333	33	31
chr2	62539091	62539363	271	3	-0.3179	0.323664	0.641564	0.0395767	hypo	0.822695	0.599364	-0.22333	-1.95849	0.00989947	Intergenic	106265	NR_049824	MIR5192	-	microRNA 5192	miscRNA				MIR5192		TRUE	0	41.6667	34	28	29.6667	32.3333	20.3333	20	32.3333	28	29
chr2	62613465	62613500	36	3	-0.133263	0.829673	0.962936	0.0289548	hypo	0.972824	0.732151	-0.240673	-1.62626	0.0248298	Intergenic	120121	NM_198276	TMEM17	-	transmembrane protein 17	protein-coding				TMEM17	TRUE		0	15.6667	15.6667	17	14.6667	12.3333	16	11	13	13.3333	14
chr2	64818752	64818823	72	3	-0.179655	0.580293	0.759948	0.0335152	hypo	0.750321	0.574764	-0.175557	-1.74789	0.0175485	intron (NM_001002243, intron 8 of 8)	-15658	NR_034023	LOC339807	-	uncharacterized LOC339807	miscRNA	NM_001002243;NM_203437;NM_017657	54812	AFTPH	LOC339807;LOC339807;SLC1A4;CEP68	TRUE		0	16.5	17.75	18.75	14.25	19	16.25	10	20.25	26.5	24
chr2	65272335	65272457	123	4	-0.190421	0.700833	0.891254	0.030764	hypo	0.860213	0.651374	-0.208839	-2.15032	0.00599497	Intergenic	-11099	NM_015147	CEP68	KIAA0582	centrosomal protein 68kDa	protein-coding				CEP68	TRUE		0	12.3	11.2	15.1	11.1	8.6	16.5	9.6	13.4	15.1	16.3
chr2	66888934	66888980	47	4	0.190654	0.723117	0.532464	0.0408249	hyper	0.536723	0.785966	0.249244	1.70048	0.0200297	Intergenic	226425	NM_002398	MEIS1	-	Meis homeobox 1	protein-coding	NR_110156	100507073	LOC100507073	MEIS1	TRUE		0	28.6667	21	34.3333	18.6667	21.6667	17	17.3333	27.3333	29.3333	22
chr2	67940865	67940963	97	3	0.187032	0.759444	0.572412	0.0331755	hyper	0.465207	0.704134	0.238926	1.49254	0.0361138	Intergenic	316471	NM_019002	ETAA1	ETAA16	Ewing tumor-associated antigen 1	protein-coding				ETAA1		TRUE	0	16.3333	20	21.3333	19.3333	25.6667	20	33.3333	23	32.6667	21.3333
chr2	72030520	72030883	364	3	-0.226046	0.516864	0.742909	0.0370401	hypo	0.718076	0.4667	-0.251376	-1.50981	0.0344163	Intergenic	336870	NM_001130987	DYSF	FER1L1|LGMD2B|MMD1	dysferlin, limb girdle muscular dystrophy 2B (autosomal recessive)	protein-coding				CYP26B1	TRUE		0	33.75	24.5	31.5	24	51.5	30.75	22.75	31.5	25.25	42
chr2	72180762	72180854	93	3	-0.164018	0.729453	0.893471	0.0309457	hypo	0.900637	0.698202	-0.202435	-2.03246	0.00821339	Intergenic	194155	NM_019885	CYP26B1	CYP26A2|P450RAI-2|P450RAI2|RHFCA	cytochrome P450, family 26, subfamily B, polypeptide 1	protein-coding				CYP26B1	TRUE		0	24.6667	22.3333	32.3333	23	30	26.3333	21.3333	19.6667	30.6667	32
chr2	75213515	75213816	302	3	0.267163	0.879899	0.612737	0.0340435	hyper	0.497797	0.878399	0.380602	2.61618	0.00166324	Intergenic	27891	NM_019896	POLE4	YHHQ1|p12	polymerase (DNA-directed), epsilon 4, accessory subunit	protein-coding				POLE4	TRUE		0	12.3333	8.66667	10.3333	14.6667	13.6667	12.6667	9	14.6667	18	12
chr2	75939736	75939933	198	7	0.183395	0.749642	0.566247	0.0340672	hyper	0.525853	0.725692	0.199839	1.64625	0.0233813	Intergenic	-1724	NM_001201335	GCFC2	C2orf3|DNABF|GCF|TCF9	GC-rich sequence DNA-binding factor 2	protein-coding				MRPL19;MRPL19	TRUE		0	17	22.6667	14.6667	15	20	17.6667	13.3333	17.3333	24.3333	22
chr2	76786553	76786844	292	3	-0.31423	0.546763	0.860993	0.0389592	hypo	0.905671	0.61598	-0.289691	-1.99272	0.00903815	Intergenic	-848588	NM_001201335	GCFC2	C2orf3|DNABF|GCF|TCF9	GC-rich sequence DNA-binding factor 2	protein-coding				GCFC2	TRUE		0	27.7143	18.4286	28.4286	22.8571	23.2857	18.4286	25.2857	18.5714	17.1429	21.4286
chr2	77706240	77706346	107	3	0.288498	0.698849	0.410351	0.0377681	hyper	0.382155	0.651213	0.269057	2.20685	0.00517706	intron (NM_001134745, intron 3 of 3)	43209	NM_024993	LRRTM4	-	leucine rich repeat transmembrane neuronal 4	protein-coding	NM_001282924;NM_001134745	80059	LRRTM4	LRRTM4	TRUE		0	30.6667	25.6667	34	22	25.6667	23	21	25.6667	26.6667	24.3333
chr2	77728827	77728914	86	3	0.168398	0.80227	0.633871	0.0344607	hyper	0.605508	0.772368	0.16686	1.78489	0.0158053	intron (NM_001134745, intron 3 of 3)	20632	NM_024993	LRRTM4	-	leucine rich repeat transmembrane neuronal 4	protein-coding	NM_001282924;NM_001134745	80059	LRRTM4	LRRTM4		TRUE	0	23	24	21.6667	21.3333	21.6667	16	19.6667	24.3333	23.3333	22.6667
chr2	81103837	81103962	124	3	0.218275	0.663325	0.44505	0.037683	hyper	0.407817	0.6519	0.244083	1.42558	0.0432488	Intergenic	-572412	NM_178839	LRRTM1	-	leucine rich repeat transmembrane neuronal 1	protein-coding				LRRTM1		TRUE	0	29.6667	23.3333	25	24.3333	28.3333	31	21.3333	25.6667	29.6667	29.3333
chr2	81165782	81166036	255	3	0.186814	0.779305	0.592491	0.0346302	hyper	0.625307	0.807011	0.181704	1.57768	0.0286383	Intergenic	-634422	NM_178839	LRRTM1	-	leucine rich repeat transmembrane neuronal 1	protein-coding				LRRTM1	TRUE		0	20.25	13	14.75	15.5	15	22.25	9.25	13.25	15.75	17
chr2	81613785	81614059	275	4	-0.321759	0.354358	0.676117	0.0406762	hypo	0.737761	0.398255	-0.339506	-2.82992	0.00102125	Intergenic	-1082435	NM_178839	LRRTM1	-	leucine rich repeat transmembrane neuronal 1	protein-coding				LRRTM1	TRUE		0	22.6	17.2	22.4	9	22.8	19.4	12.2	24	15.2	23.4
chr2	81618515	81618844	330	3	-0.242901	0.591092	0.833993	0.0386663	hypo	0.834576	0.637895	-0.196681	-2.06253	0.00758054	Intergenic	-1087193	NM_178839	LRRTM1	-	leucine rich repeat transmembrane neuronal 1	protein-coding				LRRTM1	TRUE		0	13.5	11.75	14.25	15	20	20.25	9	15.75	11.5	19.25
chr2	85573868	85574123	256	3	0.218179	0.800529	0.582351	0.0332241	hyper	0.651487	0.830803	0.179316	1.58751	0.0278227	intron (NM_017750, intron 5 of 10)	7825	NM_017750	RETSAT	-	retinol saturase (all-trans-retinol 13,14-reductase)	protein-coding	NM_017750	54884	RETSAT	LOC100630918;MAT2A;RETSAT;ELMOD3;LOC100630918;MAT2A;TGOLN2	TRUE		0	19.5	16.75	21	15.25	25	14.25	13.25	15.75	21	15.75
chr2	86343276	86343395	120	4	-0.159771	0.80674	0.966511	0.0323933	hypo	0.966375	0.800977	-0.165397	-1.75626	0.0170985	intron (NM_017952, intron 4 of 23)	10031	NM_017952	PTCD3	-	pentatricopeptide repeat domain 3	protein-coding	NM_017952	55037	PTCD3	SNORD94	TRUE		0	6.5	6.4	7.4	5.7	6.4	10.3	3	6.3	10.3	4.7
chr2	88404159	88404187	29	3	0.173647	0.891899	0.718251	0.0365764	hyper	0.699234	0.89002	0.190786	1.6244	0.0249646	intron (NM_198274, intron 7 of 9)	-22055	NR_039940	MIR4780	-	microRNA 4780	miscRNA	NM_198274	150572	SMYD1	MIR4780	TRUE		0	26.3333	15.3333	23	13.6667	26	24.3333	19.3333	21	32.6667	20.3333
chr2	96514327	96514374	46	3	-0.253297	0.712468	0.965765	0.0277779	hypo	0.982557	0.688545	-0.294012	-2.01239	0.00855609	Intergenic	-161949	NR_003698	FAHD2CP	-	fumarylacetoacetate hydrolase domain containing 2C, pseudogene	pseudo				FAHD2CP		TRUE	0	23.8	22.8	35.2	15.6	40.8	31	19.6	28.8	29.8	22
chr2	97569651	97570048	398	8	-0.199721	0.412692	0.612413	0.0340932	hypo	0.590773	0.398316	-0.192458	-1.65683	0.0227233	intron (NM_001122646, intron 12 of 16)	-5980	NM_016490	FAM178B	-	family with sequence similarity 178, member B	protein-coding	NM_001122646	51252	FAM178B	NEURL3;FAHD2B	TRUE		0	15.8333	14.3333	11.5	12.3333	20.1667	8.66667	8.66667	16.6667	10.1667	11.8333
chr2	101247696	101247956	261	3	0.252461	0.776245	0.523784	0.0425449	hyper	0.507347	0.782987	0.27564	1.68128	0.0211766	Intergenic	68408	NM_024065	PDCL3	HTPHLP|PHLP2A|PHLP3|VIAF|VIAF1	phosducin-like 3	protein-coding				PDCL3	TRUE		0	24.6667	24.6667	27.3333	21.6667	28.3333	20	17.6667	23.6667	23	24.3333
chr2	101296992	101297436	445	3	-0.179314	0.668064	0.847378	0.0299564	hypo	0.824533	0.698949	-0.125584	-1.43718	0.0419602	Intergenic	117796	NM_024065	PDCL3	HTPHLP|PHLP2A|PHLP3|VIAF|VIAF1	phosducin-like 3	protein-coding				PDCL3	TRUE		0	23.3333	15.3333	22.8333	18.6667	22.8333	18.1667	14.8333	29	23.3333	15.6667
chr2	101397113	101397190	78	3	-0.207984	0.14632	0.354304	0.0280876	hypo	0.384844	0.162168	-0.222677	-1.92519	0.0107494	Intergenic	-39461	NM_002518	NPAS2	MOP4|PASD4|bHLHe9	neuronal PAS domain protein 2	protein-coding				NPAS2	TRUE		1	16.6667	18.3333	17	11.6667	9.33333	15.6667	11.6667	17.3333	11	8
chr2	102120804	102120858	55	3	0.241337	0.78853	0.547192	0.0366529	hyper	0.456553	0.7187	0.262146	1.90359	0.0113868	Intergenic	-29666	NM_001145664	RFX8	-	RFX family member 8, lacking RFX DNA binding domain	protein-coding				RFX8	TRUE		0	22	23.6667	22	16.3333	20	18.3333	14.6667	23	20.3333	26.3333
chr2	102591840	102591848	9	3	0.143976	0.825954	0.681978	0.0296864	hyper	0.612361	0.782484	0.170123	1.57563	0.0287594	Intergenic	-16462	NM_004633	IL1R2	CD121b|CDw121b|IL-1R-2|IL-1RT-2|IL-1RT2|IL1R2c|IL1RB	interleukin 1 receptor, type II	protein-coding				IL1R2	TRUE		0	30	20.8	16	20.8	25	17.6	20.2	22.6	24.6	24
chr2	102714499	102714539	41	3	0.203699	0.912003	0.708304	0.0424135	hyper	0.735095	0.917524	0.182429	1.45233	0.0403039	Intergenic	-55883	NM_000877	IL1R1	CD121A|D2S1473|IL-1R-alpha|IL1R|IL1RA|P80	interleukin 1 receptor, type I	protein-coding	NM_001288706	3554	IL1R1	IL1R1	TRUE		0	26.5	25	28.25	27.75	32.5	29.75	25	34.75	32.75	33.75
chr2	103266475	103266645	169	4	-0.212136	0.654472	0.866608	0.0356629	hypo	0.848104	0.59916	-0.248943	-1.77263	0.016356	intron (NM_003048, intron 1 of 11)	30393	NM_003048	SLC9A2	NHE2	solute carrier family 9, subfamily A (NHE2, cation proton antiporter 2), member 2	protein-coding	NM_003048	6549	SLC9A2	SLC9A2		TRUE	0	32.6667	23.3333	35.3333	20.6667	28.3333	29.6667	22.3333	28.3333	27.6667	19
chr2	105602313	105602521	209	3	0.207408	0.803185	0.595777	0.032757	hyper	0.574158	0.773271	0.199113	1.63736	0.0239319	Intergenic	-52066	NM_182640	MRPS9	MRP-S9|RPMS9|S9mt	mitochondrial ribosomal protein S9	protein-coding	NR_110603	102724691	LOC102724691	MRPS9	TRUE		0	21.6667	20.3333	27.6667	17	32.3333	22.6667	27	20.6667	20.3333	18.3333
chr2	105623281	105623431	149	3	0.227612	0.81791	0.590298	0.0352677	hyper	0.61554	0.83957	0.22403	2.20147	0.00522047	Intergenic	-31128	NM_182640	MRPS9	MRP-S9|RPMS9|S9mt	mitochondrial ribosomal protein S9	protein-coding	NR_110603	102724691	LOC102724691	MRPS9		TRUE	0	28.6667	20	34	26	32.3333	26.6667	25.3333	23.3333	33.6667	26.6667
chr2	110263729	110263880	152	5	0.187274	0.798898	0.611624	0.0340959	hyper	0.611397	0.789581	0.178184	1.41866	0.044037	Intergenic	107978	NM_178584	Sep 10	-	septin 10	protein-coding				Sep 10	TRUE		0	25.3333	29	24.6667	18.6667	14	26.6667	20.3333	28	24	25
chr2	110309530	110309593	62	3	0.168226	0.927947	0.759721	0.0304456	hyper	0.706552	0.906326	0.199774	2.01046	0.00863148	intron (NR_047585, intron 7 of 8)	62222	NM_178584	Sep 10	-	septin 10	protein-coding	NM_144710;NM_178584;NR_047585	151011	SEPT10	SEPT10;SOWAHC		TRUE	0	21.6667	16.6667	15.3333	19.6667	25.3333	18.6667	26.6667	24	21.3333	18.3333
chr2	110316186	110316284	99	4	-0.294735	0.248414	0.543149	0.0358545	hypo	0.475764	0.204747	-0.271016	-2.17839	0.00557231	intron (NR_047585, intron 6 of 8)	55548	NM_178584	Sep 10	-	septin 10	protein-coding	NM_144710;NM_178584;NR_047585	151011	SEPT10	SEPT10;SOWAHC	TRUE		0	29.5	21.5	22.75	21.75	27	22.25	14.25	31.5	26.75	24
chr2	110339510	110339701	190	3	0.192497	0.879472	0.686975	0.0307309	hyper	0.659804	0.846815	0.187012	1.6657	0.0221659	intron (NR_047585, intron 2 of 8)	32178	NM_178584	Sep 10	-	septin 10	protein-coding	NM_144710;NM_178584;NR_047585	151011	SEPT10	Sep 10		TRUE	0	20	19	20.3333	16.3333	30.3333	19	15.6667	24.6667	21.3333	16.6667
chr2	110352587	110352619	33	3	0.153526	0.90508	0.751554	0.0320617	hyper	0.69568	0.923507	0.227827	2.5808	0.00183459	intron (NR_047585, intron 1 of 8)	19180	NM_178584	Sep 10	-	septin 10	protein-coding	NM_144710;NM_178584;NR_047585	151011	SEPT10	SEPT10;SOWAHC	TRUE		0	21.5	18.5	17	16.75	15.75	12.75	14.75	24	22.25	22.75
chr2	110397109	110397143	35	3	0.166512	0.910249	0.743738	0.0339067	hyper	0.719538	0.939947	0.220409	2.05285	0.00777702	Intergenic	25215	NM_023016	SOWAHC	ANKRD57|C2orf26	sosondowah ankyrin repeat domain family member C	protein-coding				SOWAHC	TRUE		0	31.8	27	24	26.2	30.2	27.4	25	31.2	26.4	29.4
chr2	110414972	110415040	69	3	0.197469	0.831808	0.63434	0.033461	hyper	0.605143	0.819852	0.214709	2.89018	0.000886452	Intergenic	43095	NM_023016	SOWAHC	ANKRD57|C2orf26	sosondowah ankyrin repeat domain family member C	protein-coding				SOWAHC	TRUE		0	21.5	27	21.25	18.75	32.75	24.5	25.75	24.5	26.5	28
chr2	110421773	110421794	22	3	-0.163499	0.780744	0.944242	0.0321436	hypo	0.951856	0.763432	-0.188425	-2.50423	0.00230523	Intergenic	49873	NM_023016	SOWAHC	ANKRD57|C2orf26	sosondowah ankyrin repeat domain family member C	protein-coding				SEPT10;SOWAHC	TRUE		0	22	25	21	21.3333	23.6667	24	13.6667	23.6667	21.3333	20.3333
chr2	112402960	112403177	218	4	0.253725	0.91465	0.660925	0.0370674	hyper	0.782763	0.933311	0.150548	1.9263	0.0107288	Intergenic	-150377	NR_024373	LOC541471	-	uncharacterized LOC541471	miscRNA				LOC541471	TRUE		0	24	9.25	15.75	11.5	23.25	16	13	22	22.25	14.5
chr2	112414858	112414970	113	3	0.196316	0.922469	0.726153	0.0358238	hyper	0.68893	0.896045	0.207115	2.08473	0.00715102	Intergenic	-162222	NR_024373	LOC541471	-	uncharacterized LOC541471	miscRNA				LOC541471	TRUE		0	17	15.25	15	19.5	11.5	15.75	17.75	15.75	17.5	8.5
chr2	112417644	112417722	79	3	-0.217386	0.634816	0.852203	0.0378545	hypo	0.894682	0.729696	-0.164986	-1.7188	0.0190016	Intergenic	-164991	NR_024373	LOC541471	-	uncharacterized LOC541471	miscRNA				ANAPC1	TRUE		0	30.6667	23.3333	26.3333	22.6667	26.6667	17.6667	8.66667	24.3333	25	22
chr2	112494575	112494685	109	3	-0.180779	0.627914	0.808693	0.0366967	hypo	0.781887	0.557351	-0.224536	-1.98454	0.00921179	Intergenic	147112	NM_022662	ANAPC1	APC1|MCPR|TSG24	anaphase promoting complex subunit 1	protein-coding				ANAPC1		TRUE	0	17.6667	18.6667	20.3333	16	24	25.3333	16	26.6667	20.3333	24
chr2	112617691	112617742	50	3	-0.359222	0.351061	0.710282	0.0352132	hypo	0.706398	0.390949	-0.315448	-2.53235	0.00210875	intron (NM_022662, intron 10 of 47)	24025	NM_022662	ANAPC1	APC1|MCPR|TSG24	anaphase promoting complex subunit 1	protein-coding	NM_022662	64682	ANAPC1	ANAPC1		TRUE	0	26.6667	18.6667	24	24	21	20.3333	15.6667	26.3333	19.6667	18
chr2	112624325	112624437	111	3	-0.324663	0.401524	0.726187	0.0362485	hypo	0.671294	0.348148	-0.323146	-2.48395	0.00246059	intron (NM_022662, intron 7 of 47)	17361	NM_022662	ANAPC1	APC1|MCPR|TSG24	anaphase promoting complex subunit 1	protein-coding	NM_022662	64682	ANAPC1	ANAPC1		TRUE	0	34.5	20.5	26.5	22.5	27.5	26	27.75	37.25	32.5	28.75
chr2	112634338	112634735	398	4	-0.278855	0.314782	0.593637	0.0335347	hypo	0.635659	0.301803	-0.333856	-2.7222	0.00127941	intron (NM_022662, intron 3 of 47)	7204	NM_022662	ANAPC1	APC1|MCPR|TSG24	anaphase promoting complex subunit 1	protein-coding	NM_022662	64682	ANAPC1	ANAPC1;ANAPC1	TRUE		0	22.75	17	20.75	17.75	28.25	29.25	16.5	27.25	25.75	25.75
chr2	114322757	114322958	202	3	0.298937	0.949314	0.650377	0.0432498	hyper	0.781398	0.967468	0.18607	2.30557	0.00394106	Intergenic	-12101	NR_026821	FAM138B	F379|bA395L14.6	family with sequence similarity 138, member B	miscRNA				FAM138B	TRUE		0	35.3333	29.3333	24.3333	32.6667	36.3333	40	26.6667	25.3333	37.3333	30
chr2	114452089	114452254	166	7	-0.199388	0.61608	0.815469	0.0395596	hypo	0.752686	0.560815	-0.191871	-2.17639	0.00559059	Intergenic	26773	NR_039943	MIR4782	-	microRNA 4782	miscRNA				MIR4782	TRUE		0	32	27.5714	26.8571	28.5714	38.1429	29.5714	24.4286	32.1429	29.4286	31.5714
chr2	114774068	114774144	77	3	0.292871	0.515976	0.223105	0.035753	hyper	0.139413	0.446568	0.307155	2.27399	0.00432945	Intergenic	-36545	NR_034130	LOC100499194	-	uncharacterized LOC100499194	miscRNA				LOC100499194	TRUE		0	29.25	21	28	27	18	19.25	28	25.25	27	28.5
chr2	120606779	120606868	90	3	-0.245131	0.708396	0.953527	0.0325158	hypo	0.957917	0.746232	-0.211685	-1.98043	0.0093146	intron (NM_002830, intron 2 of 26)	89617	NM_002830	PTPN4	MEG|PTPMEG|PTPMEG1	protein tyrosine phosphatase, non-receptor type 4 (megakaryocyte)	protein-coding	NM_002830	5775	PTPN4	PTPN4	TRUE		0	24.3333	20	29	28.6667	35	23.6667	32	22.3333	23	24.6667
chr2	129451537	129451591	53	3	-0.148231	0.647055	0.795286	0.03091	hypo	0.593225	0.421206	-0.172019	-1.45464	0.0400617	Intergenic	-375392	NM_004807	HS6ST1	HH15|HS6ST	heparan sulfate 6-O-sulfotransferase 1	protein-coding				HS6ST1		TRUE	0	30.3333	14	18	12.3333	20	31	13.3333	18.6667	25.6667	10
chr2	129697068	129697315	248	3	-0.196515	0.55904	0.755555	0.0352114	hypo	0.743125	0.562401	-0.180725	-2.19081	0.00535984	Intergenic	-621021	NM_004807	HS6ST1	HH15|HS6ST	heparan sulfate 6-O-sulfotransferase 1	protein-coding				HS6ST1	TRUE		0	23.3333	24	24.3333	21	25.6667	26	14	32.3333	26.6667	18.6667
chr2	133104159	133104265	105	4	0.171192	0.692819	0.521627	0.0376357	hyper	0.707028	0.844187	0.137159	1.59161	0.0274754	Intergenic	-69936	NM_001508	GPR39	-	G protein-coupled receptor 39	protein-coding				GPR39		TRUE	0	27.3333	21.3333	18.6667	19.6667	18.3333	24.6667	18.3333	21	22	24.6667
chr2	133543738	133544047	310	3	0.298652	0.728041	0.429389	0.0351898	hyper	0.321934	0.564204	0.24227	1.62541	0.0248938	intron (NM_207363, intron 13 of 19)	-114823	NM_001077427	LYPD1	LYPDC1|PHTS	LY6/PLAUR domain containing 1	protein-coding	NM_207481;NM_207363	344148	NCKAP5	LYPD1	TRUE		0	22.6667	21	29	19.3333	26	14.3333	21	27.3333	32	26
chr2	137674160	137674211	52	3	-0.238133	0.586653	0.824786	0.0376498	hypo	0.812442	0.661038	-0.151404	-1.50353	0.0350126	Intergenic	-74276	NM_001080427	THSD7B	-	thrombospondin, type I, domain containing 7B	protein-coding				THSD7B	TRUE		0	19.25	12.25	25.5	22.25	30.5	29.75	11.75	24.75	21.25	21.75
chr2	139970107	139970453	345	3	0.172464	0.727238	0.554774	0.0334362	hyper	0.48987	0.703603	0.213734	1.94559	0.0102627	Intergenic	315385	NR_033658	YY1P2	-	YY1 transcription factor pseudogene 2	pseudo				YY1P2		TRUE	0	25	17.3333	16.3333	14.6667	20	15.6667	12.3333	18	17.6667	18
chr2	140349519	140349757	239	3	0.308202	0.878466	0.570264	0.0435459	hyper	0.680758	0.879286	0.198528	1.88274	0.0120037	Intergenic	694744	NR_033658	YY1P2	-	YY1 transcription factor pseudogene 2	pseudo				YY1P2	TRUE		0	22.6667	35.6667	31.6667	32.3333	30.3333	33	27	27.3333	37	30.6667
chr2	140469826	140469892	67	3	0.199503	0.89167	0.692167	0.0376775	hyper	0.695505	0.888384	0.192879	1.51194	0.0342312	Intergenic	814965	NR_033658	YY1P2	-	YY1 transcription factor pseudogene 2	pseudo				YY1P2	TRUE		0	11.3333	16.6667	14.3333	18	21.3333	23	9.33333	25.3333	16	16
chr2	141698708	141699082	375	3	0.175751	0.674233	0.498482	0.0335602	hyper	0.553287	0.658885	0.105598	1.38553	0.0479963	intron (NM_018557, intron 20 of 90)	1190375	NM_018557	LRP1B	LRP-DIT|LRPDIT	low density lipoprotein receptor-related protein 1B	protein-coding	NM_018557	53353	LRP1B	LRP1B	TRUE		0	9.33333	17	18.6667	12	13.6667	11.6667	13.6667	13.6667	21	16.3333
chr2	145460595	145460806	212	3	0.180265	0.856614	0.676349	0.0328129	hyper	0.587288	0.805442	0.218154	1.93924	0.0104249	intron (NR_033870, intron 1 of 4)	35167	NR_033870	DKFZp686O1327	-	uncharacterized LOC401014	miscRNA	NR_033870	401014	TEX41	ZEB2-AS1;ZEB2;ZEB2;ZEB2-AS1	TRUE		0	24.3333	19	29.6667	17.3333	15.3333	18.3333	7.66667	18.3333	23	20.3333
chr2	145583957	145584147	189	3	0.221583	0.771552	0.549969	0.0325894	hyper	0.616255	0.792912	0.176657	1.72646	0.0186178	intron (NR_033870, intron 2 of 4)	158517	NR_033870	DKFZp686O1327	-	uncharacterized LOC401014	miscRNA	NR_033870	401014	TEX41	ZEB2;ZEB2-AS1		TRUE	0	31.3333	25.3333	31.3333	14.3333	31	38	19.6667	25.6667	26	33.6667
chr2	145584493	145584596	102	3	0.270922	0.645178	0.374256	0.032526	hyper	0.315952	0.609607	0.293656	2.09836	0.00688371	intron (NR_033870, intron 2 of 4)	159010	NR_033870	DKFZp686O1327	-	uncharacterized LOC401014	miscRNA	NR_033870	401014	TEX41	DKFZp686O1327		TRUE	0	14.125	7.8125	11.625	6.625	10.625	11.5625	4.8125	21.625	14.3125	14.1875
chr2	145595569	145595710	140	3	0.172006	0.731862	0.559856	0.0344887	hyper	0.447671	0.613964	0.166293	1.76969	0.0164313	intron (NR_033870, intron 2 of 4)	170105	NR_033870	DKFZp686O1327	-	uncharacterized LOC401014	miscRNA	NR_033870	401014	TEX41	DKFZp686O1327		TRUE	0	25	22.3333	24	18.3333	24.3333	26.3333	21.6667	24	30	18.6667
chr2	146348035	146348199	165	4	0.24791	0.915964	0.668054	0.0357565	hyper	0.622806	0.894048	0.271242	2.48049	0.0024743	Intergenic	922583	NR_033870	DKFZp686O1327	-	uncharacterized LOC401014	miscRNA				DKFZp686O1327	TRUE		0	27.3333	25.3333	20	15.3333	21.3333	22	13.3333	24	23.6667	28
chr2	146370764	146371072	309	4	0.227784	0.847864	0.62008	0.0390288	hyper	0.688761	0.85815	0.169389	1.60551	0.0263719	Intergenic	945384	NR_033870	DKFZp686O1327	-	uncharacterized LOC401014	miscRNA				DKFZp686O1327	TRUE		0	30.6667	28.6667	27	26.3333	34.3333	29.3333	28	34.3333	34	29.3333
chr2	148432629	148432814	186	3	0.312152	0.801387	0.489235	0.0346107	hyper	0.435713	0.783208	0.347495	2.07042	0.00742518	Intergenic	-169848	NM_001616	ACVR2A	ACTRII|ACVR2	activin A receptor, type IIA	protein-coding				ACVR2A	TRUE		0	28	22.3333	25.3333	31	28.3333	16.6667	29.3333	32.6667	29.6667	31.3333
chr2	148459290	148459500	209	4	0.161938	0.923121	0.761183	0.0314852	hyper	0.710139	0.922553	0.212414	2.51738	0.00222298	Intergenic	-143176	NM_001616	ACVR2A	ACTRII|ACVR2	activin A receptor, type IIA	protein-coding				ACVR2A		TRUE	0	30.3333	26	24.3333	31.3333	31.3333	31.6667	25.6667	24.6667	40.3333	27.3333
chr2	148557839	148558114	276	3	0.234711	0.874812	0.6401	0.0348276	hyper	0.659525	0.86195	0.202425	1.92221	0.0108453	Intergenic	-44593	NM_001616	ACVR2A	ACTRII|ACVR2	activin A receptor, type IIA	protein-coding				ACVR2A	TRUE		0	33	30.3333	37	30	40.6667	29.6667	32.3333	29	34.3333	37.6667
chr2	150820826	150821043	218	3	-0.255937	0.675901	0.931838	0.0329582	hypo	0.932566	0.662616	-0.26995	-1.66787	0.0220699	Intergenic	-376605	NM_015702	MMADHC	C2orf25|CL25022|cblD	methylmalonic aciduria (cobalamin deficiency) cblD type, with homocystinuria	protein-coding				MMADHC	TRUE		0	31.3333	25.6667	33.3333	20.6667	41.6667	24.6667	21.6667	29.6667	37	29.6667
chr2	152870253	152870419	167	3	0.19255	0.831699	0.639149	0.03127	hyper	0.662726	0.834914	0.172188	1.71996	0.0189536	intron (NM_001005746, intron 2 of 13)	-39851	NM_001005747	CACNB4	CAB4|CACNLB4|EA5|EIG9|EJM|EJM4|EJM6	calcium channel, voltage-dependent, beta 4 subunit	protein-coding	NM_001145798;NM_001005746;NM_000726	785	CACNB4	CACNB4	TRUE		0	26.6667	30.6667	31	32.3333	39.3333	30.3333	32	41.6667	32.3333	38.3333
chr2	152898948	152899237	288	4	0.205875	0.782251	0.576375	0.0312295	hyper	0.727217	0.846551	0.119334	1.62412	0.024976	intron (NM_001005746, intron 2 of 13)	56143	NM_001005746	CACNB4	CAB4|CACNLB4|EA5|EIG9|EJM|EJM4|EJM6	calcium channel, voltage-dependent, beta 4 subunit	protein-coding	NM_001145798;NM_001005746;NM_000726	785	CACNB4	CACNB4		TRUE	0	9.25	8.25	8.75	6	5.5	7.25	5	3.75	7.5	10.75
chr2	153660741	153660834	94	3	-0.15758	0.325516	0.483096	0.0340266	hypo	0.472427	0.297766	-0.17466	-1.40204	0.0459241	Intergenic	86381	NR_024526	ARL6IP6	AIP-6|PFAAP1	ADP-ribosylation-like factor 6 interacting protein 6	protein-coding				ARL6IP6	TRUE		0	33.5	26.75	30	25.25	36	31	25.5	31.25	29.5	31.75
chr2	155891474	155891490	17	4	0.172275	0.924516	0.752241	0.0371233	hyper	0.590844	0.919466	0.328622	1.48782	0.0365387	Intergenic	336389	NM_001260509	KCNJ3	GIRK1|KGA|KIR3.1	potassium inwardly-rectifying channel, subfamily J, member 3	protein-coding				KCNJ3	TRUE		0	31.3333	20	23	32.6667	35.6667	31.6667	24.6667	29	24.3333	26.3333
chr2	155933120	155933226	107	3	0.203554	0.776614	0.57306	0.0341617	hyper	0.520417	0.772284	0.251867	1.59982	0.026854	Intergenic	378080	NM_001260509	KCNJ3	GIRK1|KGA|KIR3.1	potassium inwardly-rectifying channel, subfamily J, member 3	protein-coding				KCNJ3	TRUE		0	30.3333	27	25.6667	20.3333	25.6667	29.3333	22.6667	24	34.6667	23
chr2	155986194	155986358	165	3	0.180956	0.804162	0.623206	0.0342781	hyper	0.671288	0.824681	0.153393	1.42423	0.0433904	Intergenic	431183	NM_001260509	KCNJ3	GIRK1|KGA|KIR3.1	potassium inwardly-rectifying channel, subfamily J, member 3	protein-coding				KCNJ3	TRUE		0	30.3333	12.6667	24.6667	18	21.6667	31.3333	14.6667	25.6667	28.6667	31.3333
chr2	156071392	156071618	227	3	0.180019	0.79022	0.610201	0.0341273	hyper	0.589504	0.765354	0.17585	1.77061	0.0164268	Intergenic	516412	NM_001260509	KCNJ3	GIRK1|KGA|KIR3.1	potassium inwardly-rectifying channel, subfamily J, member 3	protein-coding				KCNJ3	TRUE		0	32.3333	15	21.3333	13	21	26	27.6667	24.3333	21.6667	23
chr2	159744333	159744481	149	3	0.198787	0.846757	0.64797	0.033713	hyper	0.70699	0.868447	0.161457	1.59647	0.0271076	Intergenic	-80739	NM_001145909	TANC1	ROLSB|TANC	tetratricopeptide repeat, ankyrin repeat and coiled-coil containing 1	protein-coding				TANC1	TRUE		0	14.3333	17.3333	25.3333	17	15.3333	10.6667	16.6667	17.3333	23	20
chr2	160066674	160066743	68	4	0.162762	0.715089	0.552326	0.0343767	hyper	0.550759	0.72962	0.178861	1.53793	0.03183	intron (NM_033394, intron 19 of 26)	76355	NM_152528	WDSUB1	UBOX6|WDSAM1	WD repeat, sterile alpha motif and U-box domain containing 1	protein-coding	NM_001145909;NM_033394	85461	TANC1	BAZ2B;MARCH7;TANC1		TRUE	0	31	29.6667	23.3333	24	24.3333	29.3333	22	35.3333	28.3333	27
chr2	160741390	160741438	49	3	-0.203768	0.675714	0.879482	0.0356726	hypo	0.843055	0.650571	-0.192484	-1.79073	0.015522	intron (NM_001198759, intron 6 of 38)	19853	NM_001198760	LY75-CD302	-	LY75-CD302 readthrough	protein-coding	NM_002349;NM_001198760;NM_001198759	4065;100526664	LY75;LY75-CD302	LY75-CD302	TRUE		0	18	29.6667	34.6667	25.3333	27.6667	15.6667	17	27.6667	28.3333	36.3333
chr2	160758144	160758479	336	3	0.260728	0.866913	0.606184	0.0359822	hyper	0.584452	0.874144	0.289692	1.85419	0.0129929	intron (NM_001198759, intron 1 of 38)	2955	NM_001198760	LY75-CD302	-	LY75-CD302 readthrough	protein-coding	NM_002349;NM_001198760;NM_001198759	4065;100526664	LY75;LY75-CD302	LY75-CD302	TRUE		1	24.3333	18.3333	21	20	32.3333	23.6667	23	26	24.6667	24
chr2	163638734	163639105	372	3	0.165831	0.516837	0.351006	0.0337744	hyper	0.151775	0.336554	0.18478	1.47996	0.0372904	intron (NM_033272, intron 2 of 15)	56337	NM_173162	KCNH7	ERG3|HERG3|Kv11.3	potassium voltage-gated channel, subfamily H (eag-related), member 7	protein-coding	NM_033272;NM_173162;NR_110258	90134;101929570	KCNH7;LOC101929570	KCNH7	TRUE		0	25.5	21	25.25	25.25	30	21.5	20.5	25	23.75	19.5
chr2	165435013	165435032	18	4	0.152458	0.930283	0.777825	0.032983	hyper	0.708651	0.949218	0.240568	1.83124	0.0138451	intron (NM_004490, intron 2 of 13)	43338	NM_004490	GRB14	-	growth factor receptor-bound protein 14	protein-coding	NM_004490	2888	GRB14	GRB14		TRUE	0	26	18	24	29.6667	34	20	25	28.3333	26.6667	24
chr2	166583124	166583157	32	3	-0.176273	0.690465	0.866738	0.0358113	hypo	0.860838	0.69061	-0.170227	-1.58153	0.0283299	Intergenic	67663	NM_004482	GALNT3	GalNAc-T3|HFTC|HHS	UDP-N-acetyl-alpha-D-galactosamine:polypeptide N-acetylgalactosaminyltransferase 3 (GalNAc-T3)	protein-coding				GALNT3		TRUE	0	23.3333	22	21.3333	16.3333	25	17	16.6667	22.3333	28.6667	20
chr2	166615540	166615607	68	3	0.152339	0.900068	0.747729	0.0308525	hyper	0.758332	0.896657	0.138325	1.3854	0.048026	intron (NM_004482, intron 5 of 10)	35229	NM_004482	GALNT3	GalNAc-T3|HFTC|HHS	UDP-N-acetyl-alpha-D-galactosamine:polypeptide N-acetylgalactosaminyltransferase 3 (GalNAc-T3)	protein-coding	NM_004482	2591	GALNT3	GALNT3	TRUE		0	18.6	20	25.4	15.2	24.6	25.8	13	20.6	20.2	22.2
chr2	166656431	166656525	95	3	0.186573	0.93795	0.751378	0.0326669	hyper	0.716373	0.930663	0.21429	1.8324	0.0137697	Intergenic	-5675	NM_004482	GALNT3	GalNAc-T3|HFTC|HHS	UDP-N-acetyl-alpha-D-galactosamine:polypeptide N-acetylgalactosaminyltransferase 3 (GalNAc-T3)	protein-coding				GALNT3	TRUE		0	17.4	14.4	12.2	10.6	17.6	19.2	15.8	11.6	25	13.4
chr2	166711377	166711483	107	3	0.144228	0.927085	0.782857	0.0300444	hyper	0.712167	0.922252	0.210085	1.98534	0.00919808	Intergenic	17021	NR_045375	LOC100506124	-	uncharacterized LOC100506124	miscRNA				LOC100506124	TRUE		0	29	25.25	27.5	22	25.5	32.25	23.25	30.75	30.5	27.75
chr2	166886674	166886820	145	3	-0.237124	0.39622	0.633345	0.0410291	hypo	0.582559	0.312715	-0.269845	-2.00447	0.00875257	intron (NM_001165963, intron 16 of 25)	43403	NM_001165963	SCN1A	EIEE6|FEB3|FEB3A|FHM3|GEFSP2|HBSCI|NAC1|Nav1.1|SCN1|SMEI	sodium channel, voltage-gated, type I, alpha subunit	protein-coding	NM_001165963;NM_006920;NM_001202435;NM_001165964;NR_110598	6323;102724058	SCN1A;LOC102724058	SCN1A		TRUE	0	24.625	14.75	19.375	19.375	19	17	14.375	21.75	22.125	20.875
chr2	167086986	167087256	271	3	-0.201002	0.617634	0.818636	0.0316525	hypo	0.784744	0.593727	-0.191017	-2.33725	0.00361435	intron (NM_002977, intron 21 of 26)	-81479	NM_001202435	SCN1A	EIEE6|FEB3|FEB3A|FHM3|GEFSP2|HBSCI|NAC1|Nav1.1|SCN1|SMEI	sodium channel, voltage-gated, type I, alpha subunit	protein-coding	NR_110260;NM_002977	6335;101929680	LOC101929680;SCN9A	SCN1A	TRUE		0	21.5556	25.6667	21	19.4444	21.4444	24.4444	15.4444	19.4444	28.8889	23.2222
chr2	169709103	169709415	313	3	0.193458	0.785551	0.592093	0.0303203	hyper	0.420247	0.670117	0.24987	1.80574	0.0148709	intron (NM_052946, intron 9 of 14)	37685	NM_020675	SPC25	SPBC25|hSpc25	SPC25, NDC80 kinetochore complex component, homolog (S. cerevisiae)	protein-coding	NM_001039724;NM_001171632;NM_001171631;NM_052946	115677	NOSTRIN	SPC25	TRUE		0	22	21.3333	18.1667	24.8333	27	18	16.6667	24.5	27.5	28.1667
chr2	169794281	169794430	150	3	-0.239637	0.655388	0.895025	0.0387226	hypo	0.882784	0.587491	-0.295292	-1.64087	0.0237103	intron (NM_003742, intron 21 of 27)	36606	NM_001081686	G6PC2	IGRP	glucose-6-phosphatase, catalytic, 2	protein-coding	NM_003742	8647	ABCB11	G6PC2	TRUE		0	33.6	25.6	27.8	23	34	24	27.2	29.4	26.2	31
chr2	175320860	175321067	208	3	-0.241194	0.61494	0.856134	0.030338	hypo	0.762859	0.475124	-0.287734	-1.51109	0.0343066	intron (NM_001033045, intron 11 of 16)	30852	NM_001267050	GPR155	DEP.7|DEPDC3|PGR22	G protein-coupled receptor 155	protein-coding	NM_152529;NM_001033045;NM_001267051;NM_001267050	151556	GPR155	GPR155	TRUE		0	25.3333	24	25	20	24.6667	24	19.6667	27	19	24
chr2	176265794	176265833	40	3	-0.214998	0.722995	0.937993	0.0312071	hypo	0.947876	0.783523	-0.164353	-1.72108	0.0189148	Intergenic	-219324	NM_001190329	ATP5G3	P3	ATP synthase, H+ transporting, mitochondrial Fo complex, subunit C3 (subunit 9)	protein-coding				ATP5G3	TRUE		0	24.25	19.75	22.25	18.75	30.5	21	18.5	26	26.25	30.25
chr2	177628784	177628860	77	3	0.165645	0.856165	0.69052	0.0303412	hyper	0.69491	0.919356	0.224446	2.86417	0.000943569	Intergenic	-126520	NR_040001	LOC375295	-	uncharacterized LOC375295	miscRNA				LOC375295	TRUE		0	20.6667	25.6667	27.6667	15.3333	32.6667	22.3333	19	24	30.6667	17.6667
chr2	178916149	178916412	264	3	0.171666	0.813405	0.641739	0.0314349	hyper	0.737505	0.869611	0.132106	1.47516	0.0377496	intron (NM_001077197, intron 2 of 20)	21201	NM_016953	PDE11A	PPNAD2	phosphodiesterase 11A	protein-coding	NM_001077197;NM_016953	50940	PDE11A	PDE11A	TRUE		0	23.3333	16.3333	22	17.3333	22	25.6667	16.6667	23.6667	27	17.3333
chr2	180869156	180869242	87	4	-0.172998	0.642749	0.815748	0.0304296	hypo	0.783023	0.581515	-0.201509	-1.43107	0.0425908	intron (NM_020943, intron 1 of 19)	2581	NM_020943	CWC22	EIF4GL|NCM|fSAPb	CWC22 spliceosome-associated protein homolog (S. cerevisiae)	protein-coding	NM_020943	57703	CWC22	CWC22	TRUE		0	28.3333	30.3333	19.6667	32	33.6667	35	24	33.3333	31.6667	26.6667
chr2	183770820	183770894	75	6	-0.178454	0.575009	0.753463	0.0321059	hypo	0.75624	0.582839	-0.173401	-1.64109	0.0236966	Intergenic	-39359	NM_001463	FRZB	FRE|FRITZ|FRP-3|FRZB-1|FRZB-PEN|FRZB1|FZRB|OS1|SFRP3|SRFP3|hFIZ	frizzled-related protein	protein-coding				FRZB	TRUE		0	28.5	29.75	37.75	30.5	31.5	27.75	25.25	35	31.5	34.25
chr2	185095127	185095250	122	3	-0.161307	0.738429	0.899736	0.0347403	hypo	0.92773	0.77184	-0.15589	-1.89721	0.0115856	Intergenic	-367905	NM_194250	ZNF804A	C2orf10	zinc finger protein 804A	protein-coding				ZNF804A		TRUE	0	32.3333	25	28	25	41.6667	33.3333	27.6667	34.6667	27	35
chr2	191025424	191025672	249	4	0.380742	0.721785	0.341043	0.0465042	hyper	0.320858	0.673346	0.352488	1.72691	0.0185949	intron (NM_001042520, intron 1 of 1)	10576	NM_001042520	C2orf88	smAKAP	chromosome 2 open reading frame 88	protein-coding	NM_001042521;NM_001042520	84281	C2orf88	C2orf88	TRUE		0	28	24	24.6667	21	20	19.6667	23.3333	24	24.6667	18.6667
chr2	191036570	191036860	291	3	0.299439	0.912957	0.613519	0.0371587	hyper	0.721259	0.918925	0.197666	1.96551	0.00970985	intron (NM_001042521, intron 2 of 2)	-8874	NM_001042519	C2orf88	smAKAP	chromosome 2 open reading frame 88	protein-coding	NM_001042521;NM_001042520	84281	C2orf88	C2orf88	TRUE		0	33.6667	33	34.6667	24	28.6667	26	24.3333	27	38.3333	31
chr2	193325853	193326150	298	3	0.199046	0.625175	0.426129	0.0310748	hyper	0.580079	0.761648	0.181569	1.65767	0.0226753	Intergenic	-266358	NM_016192	TMEFF2	CT120.2|HPP1|TENB2|TPEF|TR	transmembrane protein with EGF-like and two follistatin-like domains 2	protein-coding				TMEFF2	TRUE		0	26	29.3333	28.3333	25.3333	32	25.6667	22.3333	26.6667	26.3333	26.3333
chr2	197550392	197550427	36	3	-0.16638	0.622534	0.788914	0.0343709	hypo	0.651634	0.346205	-0.305429	-2.01349	0.00853096	intron (NM_001080539, intron 13 of 27)	27326	NR_034036	LOC100130452	-	uncharacterized LOC100130452	miscRNA	NM_001080539	284992	CCDC150	LOC100130452	TRUE		0	25.8333	25.6667	26	20.3333	35.5	25.3333	26.1667	26.8333	29.6667	25
chr2	199211089	199211223	135	3	0.163066	0.939732	0.776666	0.032686	hyper	0.777149	0.946293	0.169144	1.71463	0.0192278	Intergenic	541730	NM_006226	PLCL1	PLCE|PLCL|PLDL1|PRIP	phospholipase C-like 1	protein-coding	NR_110267	101927619	LOC101927619	PLCL1	TRUE		0	22.6667	21.6667	29.3333	24.6667	21	28.3333	23.3333	32.6667	25	27
chr2	201552508	201552582	73	3	-0.262228	0.488577	0.750805	0.0396785	hypo	0.824755	0.511705	-0.313049	-2.01118	0.00859493	Intergenic	-7902	NR_001557	AOX2P	AOH2|AOX2	aldehyde oxidase 2 pseudogene	pseudo				AOX2P		TRUE	0	19.4	20.8	24.2	16.6	19.8	22.6	16.6	25.6	18.4	20.4
chr2	202110865	202111019	155	3	0.197159	0.690588	0.493429	0.0316383	hyper	0.282594	0.557297	0.274703	2.57132	0.00190084	intron (NM_033355, intron 2 of 9)	-11812	NM_001080125	CASP8	ALPS2B|CAP4|Casp-8|FLICE|MACH|MCH5	caspase 8, apoptosis-related cysteine peptidase	protein-coding	NM_001228;NM_033358;NM_033355;NM_001080124	841	CASP8	CASP8	TRUE		0	34.3333	29.3333	31.3333	26.3333	44	26.3333	25.6667	29.3333	24.6667	30.6667
chr2	202483867	202483921	53	9	0.148291	0.42592	0.277629	0.031235	hyper	0.169571	0.345526	0.175956	1.58988	0.0276171	promoter-TSS (NM_001168217)	12	NM_001168217	ALS2CR11	-	amyotrophic lateral sclerosis 2 (juvenile) chromosome region, candidate 11	protein-coding	NM_001168216;NM_152525;NM_001168221;NM_001168217	151254	ALS2CR11	ALS2CR11		TRUE	1	32.75	19.75	34	24.25	29.75	32.75	22.25	34.75	30.25	30.5
chr2	204435665	204435750	86	4	-0.148775	0.762495	0.91127	0.0311741	hypo	0.930123	0.787791	-0.142332	-1.40521	0.045554	Intergenic	-35650	NM_203365	RAPH1	ALS2CR18|ALS2CR9|LPD|PREL-2|PREL2|RMO1|RalGDS/AF-6	Ras association (RalGDS/AF-6) and pleckstrin homology domains 1	protein-coding				RAPH1	TRUE		0	29.6667	25.6667	22.6667	24	21.3333	34.6667	23.3333	32.6667	25.6667	23
chr2	206874081	206874300	220	3	0.210577	0.875547	0.66497	0.034248	hyper	0.674088	0.868576	0.194488	1.73914	0.0180101	intron (NM_017759, intron 9 of 10)	76715	NM_017759	INO80D	-	INO80 complex subunit D	protein-coding	NM_017759	54891	INO80D	EEF1B2;NDUFS1	TRUE		0	16.3333	21.3333	30.6667	15.6667	30	20	22.6667	34.3333	24.6667	20.6667
chr2	206900960	206901079	120	3	0.224659	0.963498	0.738839	0.0340973	hyper	0.763471	0.945163	0.181691	1.51238	0.0342084	intron (NM_017759, intron 5 of 10)	49886	NM_017759	INO80D	-	INO80 complex subunit D	protein-coding	NM_017759	54891	INO80D	INO80D	TRUE		0	29.3333	21.3333	23	21.6667	31	29.6667	28.3333	27.6667	27.6667	26.6667
chr2	206943395	206943407	13	3	-0.156952	0.812057	0.96901	0.0313022	hypo	0.97308	0.734354	-0.238727	-2.66616	0.00149874	intron (NM_017759, intron 1 of 10)	7505	NM_017759	INO80D	-	INO80 complex subunit D	protein-coding	NM_017759	54891	INO80D	INO80D	TRUE		0	29.3333	19.6667	17	17.3333	19.6667	21	16.6667	19.6667	22.3333	18.3333
chr2	207886675	207886747	73	3	-0.270237	0.587977	0.858213	0.0325105	hypo	0.860594	0.543583	-0.317011	-1.90196	0.0114302	Intergenic	82433	NM_173077	CPO	-	carboxypeptidase O	protein-coding				CPO	TRUE		0	15.6667	19.3333	18	13.6667	33.6667	23	6.33333	16.6667	26.3333	20.6667
chr2	208756345	208756630	286	3	0.244025	0.880765	0.63674	0.0313225	hyper	0.602989	0.868612	0.265623	1.94813	0.0101828	intron (NM_001080475, intron 6 of 7)	-122345	NM_003468	FZD5	C2orf31|HFZ5	frizzled family receptor 5	protein-coding	NM_001080475	389072	PLEKHM3	FZD5	TRUE		0	29.6667	29.6667	29	20.3333	33.6667	23	20.3333	32.6667	31.6667	32.6667
chr2	209638153	209638246	94	3	0.228911	0.912324	0.683413	0.0440945	hyper	0.660977	0.914843	0.253866	1.93372	0.01053	Intergenic	366645	NM_005048	PTH2R	PTHR2	parathyroid hormone 2 receptor	protein-coding				PTH2R	TRUE		0	33.6667	25.3333	25.3333	31	40.6667	18	28	29.3333	28.6667	26.3333
chr2	210729607	210729755	147	7	0.17049	0.561474	0.390984	0.0353743	hyper	0.404673	0.569406	0.164733	1.75176	0.0173384	intron (NM_182587, intron 22 of 62)	92963	NM_032504	UNC80	C2orf21|UNC-80	unc-80 homolog (C. elegans)	protein-coding	NM_032504;NM_182587	285175	UNC80	MAP2		TRUE	0	24	21.5	28.25	20	33.25	25	19.75	25.5	24.5	30.25
chr2	211229328	211229606	279	3	0.158156	0.842619	0.684462	0.0310207	hyper	0.716345	0.887271	0.170926	1.77831	0.0161343	Intergenic	-49572	NM_079420	MYL1	MLC1F|MLC3F	myosin, light chain 1, alkali; skeletal, fast	protein-coding	NR_110605;NR_110604;NR_110606	102724820	LANCL1-AS1	MYL1	TRUE		0	33.6667	18	28.3333	21.3333	29.6667	26.3333	23.6667	30.3333	27	21
chr2	213164142	213164239	98	3	0.176801	0.529294	0.352493	0.0368088	hyper	0.522242	0.656539	0.134297	1.48513	0.03679	intron (NM_005235, intron 1 of 27)	126893	NR_031643	MIR548F2	MIR548F-2|MIRN548F2|hsa-mir-548f-2	microRNA 548f-2	miscRNA	NM_001042599;NM_005235	2066	ERBB4	MIR548F2	TRUE		0	14.6667	15.6667	20	16.6667	21.3333	25.3333	22	26.3333	20.6667	22.3333
chr2	216124512	216124876	365	3	-0.235879	0.267748	0.503627	0.034115	hypo	0.272462	0.118403	-0.154059	-1.7543	0.0171876	Intergenic	-51985	NM_004044	ATIC	AICAR|AICARFT|IMPCHASE|PURH	5-aminoimidazole-4-carboxamide ribonucleotide formyltransferase/IMP cyclohydrolase	protein-coding				ATIC	TRUE		0	24.3333	20	16	21.3333	22	23.6667	13.6667	24.6667	27.6667	26.3333
chr2	218675025	218675197	173	3	-0.200097	0.602936	0.803032	0.0386634	hypo	0.709819	0.417535	-0.292284	-1.62816	0.0246904	intron (NM_022648, intron 28 of 32)	-53795	NR_026597	DIRC3	-	disrupted in renal carcinoma 3	miscRNA	NM_022648;NM_001308023;NM_001308022	7145	TNS1	DIRC3	TRUE		0	17	21	28	25.3333	26.6667	20	15.6667	28	31.6667	24.3333
chr2	218984932	218985127	196	4	0.2072	0.741152	0.533953	0.0384585	hyper	0.482094	0.67282	0.190726	1.37463	0.0495019	Intergenic	-4983	NM_001168298	CXCR2	CD182|CDw128b|CMKAR2|IL8R2|IL8RA|IL8RB	chemokine (C-X-C motif) receptor 2	protein-coding				CXCR2	TRUE		0	22.3333	20.6667	21.3333	16.3333	21	18	10.3333	23	24.3333	17
chr2	219742784	219742830	45	4	0.209731	0.570508	0.360777	0.0389339	hyper	0.329371	0.545815	0.216444	1.82958	0.0139411	Intergenic	-2449	NM_025216	WNT10A	OODD|SSPS|STHAG4	wingless-type MMTV integration site family, member 10A	protein-coding				WNT10A;WNT10A;WNT6;CDK5R2;ZFAND2B;RESP18		TRUE	0	30.25	28	28	27.75	33	23.25	34.25	24.25	28.75	33.75
chr2	220310893	220311023	131	3	-0.15948	0.341269	0.500748	0.0335677	hypo	0.43027	0.255222	-0.175048	-1.4179	0.0441238	intron (NM_005876, intron 3 of 40)	11258	NM_005876	SPEG	APEG-1|APEG1|BPEG|SPEGalpha|SPEGbeta	SPEG complex locus	protein-coding	NM_005876	10290	SPEG	SPEG;GMPPA;GMPPA;GMPPA;FEV;CRYBA2;CCDC108;TUBA4B;PTPRN;SPEG;OBSL1;SLC4A3	TRUE		0	31.6667	25	30.3333	22.3333	30	27.3333	19.3333	29	27	26.6667
chr2	223120708	223120863	156	7	0.204543	0.757001	0.552458	0.0373987	hyper	0.563142	0.777619	0.214477	2.07662	0.00732694	intron (NM_001127366, intron 4 of 8)	-42080	NM_153038	CCDC140	-	coiled-coil domain containing 140	protein-coding	NM_181461;NM_181459;NM_181460;NM_181458;NM_181457;NM_001127366	5077	PAX3	CCDC140	TRUE		0	30	16.3333	35	22.6667	33.6667	29.6667	29.3333	32.6667	24.3333	25.6667
chr2	224553818	224553860	41	3	-0.162863	0.717569	0.880431	0.0343777	hypo	0.833718	0.631099	-0.202619	-1.73297	0.0183208	Intergenic	-86621	NM_003469	SCG2	CHGC|EM66|SN|SgII	secretogranin II	protein-coding				SCG2		TRUE	0	28.6	26.6	21.4	25.2	27	25	24	35	27.2	26.2
chr2	224559639	224559761	123	3	-0.184011	0.577818	0.761829	0.0331889	hypo	0.746421	0.534488	-0.211933	-1.68374	0.0209961	Intergenic	-92483	NM_003469	SCG2	CHGC|EM66|SN|SgII	secretogranin II	protein-coding				SCG2	TRUE		0	16.6667	21	22	15.3333	27.6667	23.6667	16	15.6667	18.6667	27.6667
chr2	224704020	224704314	295	3	-0.206883	0.647668	0.854551	0.032055	hypo	0.858396	0.649364	-0.209032	-2.23154	0.00482294	Intergenic	-1848	NM_001039569	AP1S3	-	adaptor-related protein complex 1, sigma 3 subunit	protein-coding				AP1S3	TRUE		0	8.42553	5.2766	8.38298	5.04255	8.6383	8.59574	7.74468	11.2553	12	10.1915
chr2	228466139	228466233	95	3	-0.184377	0.635436	0.819813	0.0340648	hypo	0.7035	0.475189	-0.228311	-1.67669	0.0214873	Intergenic	31850	NM_001162483	C2orf83	-	chromosome 2 open reading frame 83	protein-coding				C2orf83	TRUE		0	5.87179	8.53846	8.92308	5.10256	10.359	9.58974	4.28205	10.9231	9.79487	8.5641
chr2	229288848	229289204	357	4	0.327236	0.864266	0.53703	0.0577725	hyper	0.520339	0.872586	0.352247	1.58903	0.0276902	Intergenic	-242665	NM_030623	SPHKAP	SKIP	SPHK1 interactor, AKAP domain containing	protein-coding				SPHKAP	TRUE		0	24.25	20	24.5	23	20.75	30	20.75	23.5	24.75	29.75
chr2	229633032	229633133	102	3	0.169877	0.780556	0.610679	0.0361262	hyper	0.480957	0.71041	0.229453	1.77463	0.0162851	Intergenic	502974	NM_017933	PID1	NYGGF4|P-CLI1|PCLI1	phosphotyrosine interaction domain containing 1	protein-coding				PID1	TRUE		0	26.3333	10	24.3333	15.3333	22.6667	21.6667	18	16.3333	25.6667	20
chr2	231556545	231556796	252	4	0.215174	0.888271	0.673097	0.0325404	hyper	0.689905	0.885109	0.195204	2.28124	0.00425177	non-coding (NR_040038, exon 4 of 4)	8573	NR_040038	LOC151475	-	uncharacterized LOC151475	miscRNA	NR_040038	151475	LOC151475	LOC151475	TRUE		0	25.8333	31.6667	33	28.5	34.1667	28	24	34.5	27.1667	19.5
chr2	232394701	232394769	67	3	0.145447	0.429107	0.283659	0.0296818	hyper	0.19288	0.377415	0.184535	1.58456	0.0280535	intron (NM_006056, intron 1 of 2)	448	NM_006056	NMUR1	(FM-3)|FM-3|FM3|GPC-R|GPR66|NMU1R	neuromedin U receptor 1	protein-coding	NM_006056	10316	NMUR1	LINC00471;C2orf72;PSMD1;ARMC9		TRUE	1	29.6667	27.3333	33.6667	23.3333	38	22	28	29	37.6667	30.6667
chr2	232582236	232582395	160	3	-0.199605	0.398643	0.598248	0.0317281	hypo	0.56367	0.377984	-0.185685	-1.48523	0.0367855	Intergenic	4292	NR_036262	MIR1244-2	-	microRNA 1244-2	miscRNA				PDE6D;COPS7B;B3GNT7;NCL;PTMA;DIS3L2	TRUE		1	22.6	24.2	36.2	22.6	27.4	24	25.2	27	25.8	24.2
chr2	233910685	233910745	61	4	0.204263	0.898252	0.693989	0.0321711	hyper	0.726534	0.912038	0.185503	2.0881	0.00708019	Intergenic	13333	NM_005383	NEU2	SIAL2	sialidase 2 (cytosolic sialidase)	protein-coding				NEU2	TRUE		0	22	22.6667	23	18.6667	25	23.3333	16	23	30	23.3333
chr2	233911451	233911519	69	3	0.157558	0.873127	0.715568	0.0324852	hyper	0.681999	0.862986	0.180987	2.39718	0.00309573	Intergenic	-13551	NM_001017915	INPP5D	SHIP|SHIP-1|SHIP1|SIP-145|hp51CN	inositol polyphosphate-5-phosphatase, 145kDa	protein-coding				INPP5D	TRUE		0	22.6667	22	28	12.6667	26.3333	20.3333	12.6667	26	32	29.3333
[truncated: 1,099 more rows]

## Sheet: DMRs_mothers_coverage
chr	start	stop	width	n	meanDiffSmooth	score2.meanSmooth	score0.meanSmooth	tstat.sd	direction	meanMethRaw.score0	meanMethRaw.score2	meanMethDelta.score2-score0	SAM.dstat	SAMp.value	Annotation	Distance.to.TSS	Nearest.PromoterID	Gene.Name	Gene.Alias	Gene.Description	Gene.Type	RefSeq_within_range	EntrezIDs_within_range	Symbols_within_range	target_gene	gDMR	ngDMR	matches450k	ChIP_seq_enhancers_ENCODE_DHS_merged	mean.cov.LMCS00_008m	LMCS00_030m	LMCS00_048m	LMCS00_049m	LMCS00_021m	LMCS00_019m	LMCS00_019m	LMCS00_020m	LMCS00_023m	LMCS00_046m	LMCS00_046m
[truncated: 2,498 more rows]

[truncated: 1 more sheets: Overlap]
